# Supplementary material for: Polyphenism in social insects: insights from a transcriptome-wide analysis of gene expression in the life stages of the key pollinator, Bombus terrestris
Source: BMC Genomics. 2011 Dec 20;12:623. doi: 10.1186/1471-2164-12-623 (PMC3276680; doi:10.1186/1471-2164-12-623)
Supplement: Additional file 1 — Assembly pipeline of Bombus terrestris transcriptome. This excel file contains all information regarding raw read data, primary assemblies and secondary assemblies for generation of BT_transcriptome_v2. [file 1471-2164-12-623-S1.XLS]

## Sheet: Additional File 1
Additional File 1: Assembly pipeline for Bombus terrestris transcriptome
	454 data								Sanger data
		Raw Data: Stage 1 (by stage sample)		Raw Data: Stage 2 (pooled workers)		Raw Data: Stage 3 (all data)
RAW DATA	Samples	Raw and Trimmed ESTs	Total						Sample
	Larva	Number of ESTs	322090						Worker	Number of ESTs and mRNAs	29662
		Number of Trimmed ESTs	309876							Span of data	20 Mb
	Pupa	Number of ESTs	178263
		Number of Trimmed ESTs	173601
	Worker 1	Number of ESTs	360401
		Number of Trimmed ESTs	346698	Number of ESTs	580624	Number of ESTs	1610742
	Worker 2	Number of ESTs	220223	Number of Trimmed ESTs	559413	Number of Trimmed ESTs	1560873
		Number of Trimmed ESTs	212715			Span of data	504 Mb
	Male	Number of ESTs	283862
		Number of Trimmed ESTs	277373
	Gyne	Number of ESTs	245903
		Number of Trimmed ESTs	240610
				MIRA			Newbler				PartiGene (CLOBB v2)
PRIMARY ASSEMBLY				MIRA Assembly		Newbler Assembly				PartiGene Assembly
				Number of contigs	55411	Number of contigs	29545			Number of contigs	4884
				N50 contig size	759	N50 contig size	1178			N50 contig size	730
				Number of contigs in N50	16966	Number of contigs in N50	5866			Number of contigs in N50	4825
				mean length contigs	668	mean length contigs	650			mean length contigs	784
				min length	40	min length	1			min length	102
				max length	9361	max length	9419			max length	3502
				span of contigs	43 Mb	span of contigs	24 Mb			span of contigs	10 Mb
				mean number of reads/contig	38	mean number of reads/contig	131			mean number of ESTs/contig	2.35
				num singletons	10375	num singletons	8667			num singletons	7493
							CAP3
SECONDARY ASSEMBLY						BT_transcriptome_v1
						Number of contigs	54960
						N50 contig size	1223
						Number of contigs in N50	10775
						mean length contigs	942
						min length	24
						max length	26105
						span of contigs	52 Mb
							PartiGene (CLOBB v2)
TERTIARY ASSEMBLY						BT_transcriptome_v2
						Number of contigs	36354
						N50 contig size	1533
						Number of contigs in N50	7356
						mean length contigs	1102
						min length	100
						max length	26105
						span of contigs	40 Mb
