# Supplementary material for: Polyphenism in social insects: insights from a transcriptome-wide analysis of gene expression in the life stages of the key pollinator, Bombus terrestris
Source: BMC Genomics. 2011 Dec 20;12:623. doi: 10.1186/1471-2164-12-623 (PMC3276680; doi:10.1186/1471-2164-12-623)
Supplement: Additional file 3 — GoSlim analyses of BT_transcriptome_v2. This excel file contains GO terms mapped to the BT_transcriptome_v2 contig set with individual pie-charts displaying contigs annotated with molecular function (MF), biological processes (BP) and cellular component (CC) ontologies. [file 1471-2164-12-623-S3.XLS]

## Sheet: Biological Process
Additional file S3 GOSlim analyses of BT_transcriptome_v2
### go_slim_id	description	occurences
GO:0050896	response to stimulus	7053
GO:0007610	behavior	2079
GO:0030154	cell differentiation	4802
GO:0008152	metabolic process	8701
GO:0007154	cell communication	2436
GO:0006139	nucleobase, nucleoside, nucleotide and nucleic acid metabolic process	5212
GO:0043062	extracellular structure organization	438
GO:0007275	multicellular organismal development	7334
GO:0009987	cellular process	6792
GO:0009405	pathogenesis	146
GO:0006944	cellular membrane fusion	362
GO:0006810	transport	5451
GO:0050789	regulation of biological process	8881
GO:0008219	cell death	1713
GO:0006928	cellular component movement	1849

## Sheet: Molecular Function
### go_slim_id	description	occurences
GO:0003774	motor activity	299
GO:0016874	ligase activity	777
GO:0004871	signal transducer activity	1041
GO:0003824	catalytic activity	3438
GO:0005488	binding	11689
GO:0016740	transferase activity	2488
GO:0005215	transporter activity	1682
GO:0016209	antioxidant activity	60
GO:0016829	lyase activity	345
GO:0016491	oxidoreductase activity	1388
GO:0016853	isomerase activity	333
GO:0030234	enzyme regulator activity	1463
GO:0005198	structural molecule activity	1458

## Sheet: Cellular Component
### go_slim_id	description	occurences
GO:0016020	membrane	7422
GO:0005623	cell	5679
GO:0005622	intracellular	11984
GO:0005576	extracellular region	2232
