# Supplementary material for: Polyphenism in social insects: insights from a transcriptome-wide analysis of gene expression in the life stages of the key pollinator, Bombus terrestris
Source: BMC Genomics. 2011 Dec 20;12:623. doi: 10.1186/1471-2164-12-623 (PMC3276680; doi:10.1186/1471-2164-12-623)
Supplement: Additional file 4 — Gene sets for pathways and processes across the insect groups. This excel file contains gene sets of peptide sequences generated for A. mellifera, N. vitripennis, D. melanogaster and A. pisum. [file 1471-2164-12-623-S4.XLS]

## Sheet: A_mellifera_Gene_List
A.mellifera Peptide Sequences for conserved pathways
Circadian Rhythm
gi|110760637|ref|XP_001121441.1| PREDICTED: similar to aryl hydrocarbon receptor nuclear translocator-like 1a [Apis mellifera]
gi|110748799|ref|XP_394233.3| PREDICTED: similar to Clock CG7391-PA, isoform A [Apis mellifera]
gi|66524245|ref|XP_391997.2| PREDICTED: similar to PAR-domain protein 1 CG17888-PA, isoform A [Apis mellifera]
gi|66515192|ref|XP_392504.2| PREDICTED: similar to shaggy CG2621-PA, isoform A isoform 1 [Apis mellifera]
gi|40645093|dbj|BAD06465.1| Period [Apis mellifera]
gi|58585140|ref|NP_001011596.1| period circadian protein [Apis mellifera]
gi|11138049|dbj|BAB17753.1| period protein [Apis mellifera]
Dorso-ventral Axis Formation
gi|258619148|gb|ACV84378.1| aubergine variant [Apis mellifera]
gi|259906447|ref|NP_001159378.1| aubergine [Apis mellifera]
gi|258619144|gb|ACV84376.1| argonaute Ast4 variant [Apis mellifera]
gi|258619142|gb|ACV84375.1| argonaute Ast3 variant [Apis mellifera]
gi|258619140|gb|ACV84374.1| argonaute Ast2 variant [Apis mellifera]
gi|258619138|gb|ACV84373.1| argonaute Ast1 variant [Apis mellifera]
gi|258619136|gb|ACV84372.1| argonaute [Apis mellifera]
gi|110772388|ref|XP_001122956.1| PREDICTED: similar to spir-2 protein [Apis mellifera]
gi|110772386|ref|XP_392936.3| PREDICTED: similar to spire CG10076-PA, isoform A, partial [Apis mellifera]
gi|110762345|ref|XP_001120996.1| PREDICTED: similar to piwi-like 1, partial [Apis mellifera]
gi|110760206|ref|XP_396368.3| PREDICTED: similar to ETS-like protein pointed, isoform P1 (D-ETS-2) [Apis mellifera]
gi|110758129|ref|XP_392465.3| PREDICTED: similar to squid CG16901-PC, isoform C isoform 1 [Apis mellifera]
gi|110755423|ref|XP_396734.3| PREDICTED: similar to Neurogenic locus Notch protein precursor [Apis mellifera]
gi|110751360|ref|XP_001121454.1| PREDICTED: similar to squid CG16901-PC, isoform C [Apis mellifera]
gi|110749146|ref|XP_001120737.1| PREDICTED: similar to Downstream of raf1 CG15793-PA [Apis mellifera]
gi|66554913|ref|XP_396892.2| PREDICTED: similar to pole hole CG2845-PA [Apis mellifera]
gi|66549007|ref|XP_395884.2| PREDICTED: similar to aubergine CG6137-PA, partial [Apis mellifera]
gi|66524277|ref|XP_623354.1| PREDICTED: similar to downstream of receptor kinase CG6033-PA, isoform A [Apis mellifera]
gi|66507696|ref|XP_395376.2| PREDICTED: similar to oo18 RNA-binding protein CG10868-PA, isoform A [Apis mellifera]
gi|48138650|ref|XP_393416.1| PREDICTED: similar to Downstream of raf1 CG15793-PA [Apis mellifera]
gi|48105813|ref|XP_393029.1| PREDICTED: similar to Mitogen-activated protein kinase 1 (Extracellular signal-regulated kinase 2) (ERK-2) (Mitogen-activated protein kinase 2) (MAP kinase 2) (MAPK 2) (p42-MAPK) (ERT1) [Apis mellifera]
gi|110751332|ref|XP_394288.3| PREDICTED: similar to Ras-like protein 1 [Apis mellifera]
Decapentaplegic
gi|213972576|ref|NP_001135436.1| extra macrochaetae [Apis mellifera]
gi|110773823|ref|XP_001120202.1| PREDICTED: similar to alpha isoform of regulatory subunit A, protein phosphatase 2 [Apis mellifera]
gi|110768605|ref|XP_001122815.1| PREDICTED: similar to Protein decapentaplegic precursor (Protein DPP-C), partial [Apis mellifera]
gi|110767999|ref|XP_395876.3| PREDICTED: similar to RPS6-p70-protein kinase CG10539-PA [Apis mellifera]
gi|110767528|ref|XP_395096.3| PREDICTED: similar to retinoblastoma-like protein 1 isoform a [Apis mellifera]
gi|110763529|ref|XP_392838.3| PREDICTED: similar to Mothers against decapentaplegic homolog 4 (SMAD 4) (Mothers against DPP homolog 4) (Smad4) isoform 1 [Apis mellifera]
gi|110763039|ref|XP_001123044.1| PREDICTED: similar to activin- CG11062-PA [Apis mellifera]
gi|110755919|ref|XP_396816.2| PREDICTED: similar to Mothers against decapentaplegic homolog 6 (SMAD 6) (Mothers against DPP homolog 6) (Smad6) (hSMAD6), partial [Apis mellifera]
gi|110751285|ref|XP_001122031.1| PREDICTED: similar to nejire CG15319-PB [Apis mellifera]
gi|110749372|ref|XP_393520.3| PREDICTED: similar to short gastrulation CG9224-PA [Apis mellifera]
gi|110749774|ref|XP_396056.3| PREDICTED: similar to Mothers against decapentaplegic homolog 3 (SMAD 3) (Mothers against DPP homolog 3) (Mad3) isoform 1 [Apis mellifera]
gi|66556512|ref|XP_623105.1| PREDICTED: similar to Serine/threonine-protein phosphatase 2A catalytic subunit alpha isoform (PP2A-alpha) isoform 1 [Apis mellifera]
gi|66546653|ref|XP_623225.1| PREDICTED: similar to Ras-like GTP-binding protein Rho1 isoform 2 [Apis mellifera]
gi|66530735|ref|XP_624928.1| PREDICTED: similar to RPS6-p70-protein kinase CG10539-PA [Apis mellifera]
gi|66523378|ref|XP_394044.2| PREDICTED: similar to Cullin-1 (CUL-1) isoform 1 [Apis mellifera]
gi|66504030|ref|XP_392758.2| PREDICTED: similar to skpA CG16983-PA, isoform A isoform 1 [Apis mellifera]
gi|66506782|ref|XP_392819.2| PREDICTED: similar to Mothers against decapentaplegic homolog 5 (SMAD 5) (Mothers against DPP homolog 5) (Smad5) (Somitabun protein) isoform 1 [Apis mellifera]
gi|66500636|ref|XP_397334.2| PREDICTED: similar to wishful thinking CG10776-PA [Apis mellifera]
gi|48138396|ref|XP_393401.1| PREDICTED: similar to Ras-like GTP-binding protein Rho1 isoform 1 [Apis mellifera]
gi|48105813|ref|XP_393029.1| PREDICTED: similar to Mitogen-activated protein kinase 1 (Extracellular signal-regulated kinase 2) (ERK-2) (Mitogen-activated protein kinase 2) (MAP kinase 2) (MAPK 2) (p42-MAPK) (ERT1) [Apis mellifera]
gi|48095046|ref|XP_392227.1| PREDICTED: similar to Roc1a CG16982-PA [Apis mellifera]
gi|48094723|ref|XP_394252.1| PREDICTED: similar to Protein 60A precursor (Protein glass bottom boat) [Apis mellifera]
Endocytosis
gi|218749841|ref|NP_001106142.2| hypothetical protein LOC551408 [Apis mellifera]
gi|194477810|tpg|DAA06289.1| TPA_exp: unknown [Apis mellifera]
gi|110777801|ref|XP_001120025.1| PREDICTED: similar to RAB7, member RAS oncogene family [Apis mellifera]
gi|110777375|ref|XP_001123221.1| PREDICTED: similar to Chmp1 CG4108-PA, partial [Apis mellifera]
gi|110775987|ref|XP_001123063.1| PREDICTED: similar to CG7967-PA, partial [Apis mellifera]
gi|110775948|ref|XP_001122880.1| PREDICTED: similar to low density lipoprotein receptor adaptor protein 1, partial [Apis mellifera]
gi|110769117|ref|XP_394836.3| PREDICTED: similar to ubiquitin specific protease 8 [Apis mellifera]
gi|110767858|ref|XP_624314.2| PREDICTED: similar to Vacuolar protein sorting-associated protein 45 (rvps45), partial [Apis mellifera]
gi|110767634|ref|XP_396123.3| PREDICTED: similar to receptor tyrosine kinase [Apis mellifera]
gi|110767227|ref|XP_624207.2| PREDICTED: similar to TNF-receptor-associated factor 2 CG10961-PA [Apis mellifera]
gi|110766942|ref|XP_001120689.1| PREDICTED: similar to CG2224-PA [Apis mellifera]
gi|110766623|ref|XP_393119.3| PREDICTED: similar to CG6838-PA, isoform A [Apis mellifera]
gi|110766983|ref|XP_001121614.1| PREDICTED: similar to AP-2 CG6056-PA, partial [Apis mellifera]
gi|110766334|ref|XP_394952.3| PREDICTED: similar to GTPase-activating protein 69C CG4237-PA [Apis mellifera]
gi|110765224|ref|XP_623111.2| PREDICTED: similar to Clathrin heavy chain CG9012-PA, isoform A isoform 1 [Apis mellifera]
gi|110764993|ref|XP_397273.3| PREDICTED: similar to atypical protein kinase C CG10261-PA isoform 1 [Apis mellifera]
gi|110764568|ref|XP_396748.3| PREDICTED: similar to FMS-like tyrosine kinase 1 [Apis mellifera]
gi|110762741|ref|XP_393989.3| PREDICTED: similar to Hepatocyte growth factor regulated tyrosine kinase substrate CG2903-PC, isoform C [Apis mellifera]
gi|110762289|ref|XP_392754.2| PREDICTED: similar to centaurin beta 1A CG6742-PA, isoform A [Apis mellifera]
gi|110762260|ref|XP_001122479.1| PREDICTED: similar to Amyotrophic lateral sclerosis 2 chromosome region candidate gene 19 protein (Partitioning-defective 3-like protein) (PAR3-L protein) (PAR3-beta) [Apis mellifera]
gi|110760042|ref|XP_397124.3| PREDICTED: similar to CG30372-PB [Apis mellifera]
gi|110759013|ref|XP_001122159.1| PREDICTED: similar to hepatocellular carcinoma related protein 1 [Apis mellifera]
gi|110759182|ref|XP_396647.3| PREDICTED: similar to G protein-coupled receptor kinase 1 isoform 1 [Apis mellifera]
gi|110758559|ref|XP_392585.3| PREDICTED: similar to FYVE-finger-containing Rab5 effector protein rabenosyn-5 [Apis mellifera]
gi|110757958|ref|XP_396854.3| PREDICTED: similar to schizo CG32434-PB, isoform B [Apis mellifera]
gi|110757762|ref|XP_001120877.1| PREDICTED: similar to par-6 CG5884-PA, isoform A [Apis mellifera]
gi|110755919|ref|XP_396816.2| PREDICTED: similar to Mothers against decapentaplegic homolog 6 (SMAD 6) (Mothers against DPP homolog 6) (Smad6) (hSMAD6), partial [Apis mellifera]
gi|110755787|ref|XP_623142.2| PREDICTED: similar to CG8243-PA [Apis mellifera]
gi|110755455|ref|XP_623805.2| PREDICTED: similar to CG7192-PA, isoform A [Apis mellifera]
gi|110750848|ref|XP_001121004.1| PREDICTED: similar to Phospholipase D1 (PLD 1) (Choline phosphatase 1) (Phosphatidylcholine-hydrolyzing phospholipase D1) (rPLD1) [Apis mellifera]
gi|110749812|ref|XP_395191.3| PREDICTED: similar to Nedd4 CG7555-PD, isoform D [Apis mellifera]
gi|110749774|ref|XP_396056.3| PREDICTED: similar to Mothers against decapentaplegic homolog 3 (SMAD 3) (Mothers against DPP homolog 3) (Mad3) isoform 1 [Apis mellifera]
gi|110749681|ref|XP_001120893.1| PREDICTED: similar to PIP5K59B CG3682-PB, isoform B [Apis mellifera]
gi|110749491|ref|XP_394947.2| PREDICTED: similar to Dynamin related protein 1 CG3210-PA isoform 1 [Apis mellifera]
gi|110748836|ref|XP_001120612.1| PREDICTED: similar to CG1115-PA [Apis mellifera]
gi|66564933|ref|XP_393250.2| PREDICTED: similar to CG6842-PA isoform 1 [Apis mellifera]
gi|66559873|ref|XP_395542.2| PREDICTED: similar to CG10711-PA [Apis mellifera]
gi|66548938|ref|XP_623588.1| PREDICTED: similar to endophilin B CG9834-PA, isoform A isoform 1 [Apis mellifera]
gi|66546674|ref|XP_395448.2| PREDICTED: similar to Cbl CG7037-PB, isoform B [Apis mellifera]
gi|66549114|ref|XP_394938.2| PREDICTED: similar to CG31158-PB, isoform B, partial [Apis mellifera]
gi|66548577|ref|XP_392797.2| PREDICTED: similar to phosphatidylinositol-4-phosphate 5-kinase, type II, beta isoform 1 [Apis mellifera]
gi|66549574|ref|XP_397121.2| PREDICTED: similar to liquid facets CG8532-PA, isoform A [Apis mellifera]
gi|66546653|ref|XP_623225.1| PREDICTED: similar to Ras-like GTP-binding protein Rho1 isoform 2 [Apis mellifera]
gi|66551959|ref|XP_395324.2| PREDICTED: similar to CG8055-PA [Apis mellifera]
gi|66537940|ref|XP_392933.2| PREDICTED: similar to heat shock protein 8 isoform 1 [Apis mellifera]
gi|66535729|ref|XP_623539.1| PREDICTED: similar to Signal transducing adaptor molecule CG6521-PA [Apis mellifera]
gi|66525335|ref|XP_394085.2| PREDICTED: similar to CG9779-PA [Apis mellifera]
gi|66531515|ref|XP_392795.2| PREDICTED: similar to RAB11 family interacting protein 4 (class II) [Apis mellifera]
gi|66530284|ref|XP_396117.2| PREDICTED: similar to CG12876-PA [Apis mellifera]
gi|66525731|ref|XP_394109.2| PREDICTED: similar to G protein-coupled receptor kinase 2 [Apis mellifera]
gi|229892265|ref|NP_001153544.1| heat shock protein Hsp70Ab-like [Apis mellifera]
gi|66532578|ref|XP_395055.2| PREDICTED: similar to CG17033-PA isoform 1 [Apis mellifera]
gi|66531777|ref|XP_392951.2| PREDICTED: similar to tumor suppressor protein 101 CG9712-PA [Apis mellifera]
gi|66513627|ref|XP_623997.1| PREDICTED: similar to Rab-protein 11 CG5771-PB, isoform B [Apis mellifera]
gi|66515704|ref|XP_392535.2| PREDICTED: similar to kurtz CG1487-PA [Apis mellifera]
gi|66510064|ref|XP_396463.2| PREDICTED: similar to Putative Achaete Scute Target 1 CG6148-PB, isoform B [Apis mellifera]
gi|66506589|ref|XP_392314.2| PREDICTED: similar to VPS28 protein homolog [Apis mellifera]
gi|66509892|ref|XP_394608.2| PREDICTED: similar to Cdc42 CG12530-PA, isoform A isoform 1 [Apis mellifera]
gi|66511475|ref|XP_394621.2| PREDICTED: similar to -Adaptin CG4260-PA, isoform A isoform 1 [Apis mellifera]
gi|66509926|ref|XP_625164.1| PREDICTED: similar to CG14542-PA [Apis mellifera]
gi|66504921|ref|XP_394359.2| PREDICTED: similar to CG4071-PA, isoform A [Apis mellifera]
gi|66500786|ref|XP_392164.2| PREDICTED: similar to endophilin A CG14296-PA, isoform A isoform 1 [Apis mellifera]
gi|48138396|ref|XP_393401.1| PREDICTED: similar to Ras-like GTP-binding protein Rho1 isoform 1 [Apis mellifera]
gi|110751365|ref|XP_396657.3| PREDICTED: similar to lethal (1) G0003 CG6606-PA [Apis mellifera]
gi|229892210|ref|NP_001153522.1| heat shock protein cognate 4 [Apis mellifera]
gi|48104740|ref|XP_395839.1| PREDICTED: similar to vacuolar protein sorting 25 [Apis mellifera]
gi|48097876|ref|XP_391965.1| PREDICTED: similar to AP-50 CG7057-PA, isoform A isoform 1 [Apis mellifera]
gi|48096485|ref|XP_392468.1| PREDICTED: similar to CG6259-PA [Apis mellifera]
gi|48095052|ref|XP_394345.1| PREDICTED: similar to CG6637-PA [Apis mellifera]
Hedgehog
gi|110778050|ref|XP_001122646.1| PREDICTED: similar to sonic hedgehog, partial [Apis mellifera]
gi|110768605|ref|XP_001122815.1| PREDICTED: similar to Protein decapentaplegic precursor (Protein DPP-C), partial [Apis mellifera]
gi|110764453|ref|XP_395388.3| PREDICTED: similar to wingless-related MMTV integration site 7B, partial [Apis mellifera]
gi|110761987|ref|XP_001122254.1| PREDICTED: similar to serine/threonine kinase 36 [Apis mellifera]
gi|110760677|ref|XP_395574.3| PREDICTED: similar to casein kinase 1 epsilon [Apis mellifera]
gi|110760107|ref|XP_393711.2| PREDICTED: similar to cAMP-dependent protein kinase CG6117-PA, isoform A [Apis mellifera]
gi|110758675|ref|XP_393369.3| PREDICTED: similar to CG12139-PB [Apis mellifera]
gi|110755683|ref|XP_624136.2| PREDICTED: similar to Protein cubitus interruptus, partial [Apis mellifera]
gi|110751147|ref|XP_394307.3| PREDICTED: similar to gilgamesh CG6963-PE, isoform E [Apis mellifera]
gi|110749905|ref|XP_394147.2| PREDICTED: similar to protein KINase family member (kin-1) [Apis mellifera]
gi|110749800|ref|XP_396945.3| PREDICTED: similar to Protein Wnt-6 precursor [Apis mellifera]
gi|66552874|ref|XP_397473.2| PREDICTED: similar to wingless-type MMTV integration site family, member 5B precursor [Apis mellifera]
gi|66552874|ref|XP_397473.2| PREDICTED: similar to wingless-type MMTV integration site family, member 5B precursor [Apis mellifera]
gi|66542058|ref|XP_623915.1| PREDICTED: similar to supernumerary limbs CG3412-PA [Apis mellifera]
gi|66525038|ref|XP_393612.2| PREDICTED: similar to casein kinase 1, alpha 1 [Apis mellifera]
gi|66532483|ref|XP_395373.2| PREDICTED: similar to smoothened CG11561-PA [Apis mellifera]
gi|66530454|ref|XP_393641.2| PREDICTED: similar to Rab23 CG2108-PA [Apis mellifera]
gi|66515192|ref|XP_392504.2| PREDICTED: similar to shaggy CG2621-PA, isoform A isoform 1 [Apis mellifera]
gi|51874084|gb|AAU12614.1| wingless [Apis mellifera]
gi|110749798|ref|XP_396946.3| PREDICTED: similar to Protein wingless precursor (Protein Wnt-1) (dWnt-1) (Protein int-1) (dInt-1) isoform 1 [Apis mellifera]
gi|110749802|ref|XP_396944.3| PREDICTED: similar to wingless-type MMTV integration site family, member 10B precursor [Apis mellifera]
gi|48097606|ref|XP_393834.1| PREDICTED: similar to Suppressor of fused homolog [Apis mellifera]
gi|48094723|ref|XP_394252.1| PREDICTED: similar to Protein 60A precursor (Protein glass bottom boat) [Apis mellifera]
gi|31795100|gb|AAP69221.1| wingless [Apis mellifera]
gi|48126576|ref|XP_393285.1| PREDICTED: similar to cAMP-dependent protein kinase catalytic subunit (PKA C) isoform 1 [Apis mellifera]
JAK-STAT
gi|157042602|gb|ABV01937.1| suppressor of cytokine signaling 7 [Apis mellifera]
gi|110767095|ref|XP_397211.3| PREDICTED: similar to Suppressor of Cytokine Signaling at 16D CG8146-PA, partial [Apis mellifera]
gi|110766302|ref|XP_001121783.1| PREDICTED: similar to hopscotch CG1594-PA [Apis mellifera]
gi|110765936|ref|XP_624419.2| PREDICTED: similar to Suppressor of cytokine signaling 5 (SOCS-5) (Cytokine-inducible SH2-containing protein 5) (Cytokine-inducible SH2 protein 6) (CIS-6) [Apis mellifera]
gi|110761240|ref|XP_396874.3| PREDICTED: similar to Akt1 CG4006-PA, isoform A [Apis mellifera]
gi|110756457|ref|XP_623571.2| PREDICTED: similar to Suppressor of variegation 2-10 CG8068-PI, isoform I [Apis mellifera]
gi|110751285|ref|XP_001122031.1| PREDICTED: similar to nejire CG15319-PB [Apis mellifera]
gi|157042600|gb|ABV01936.1| suppressor of cytokine signaling 5 [Apis mellifera]
gi|66546674|ref|XP_395448.2| PREDICTED: similar to Cbl CG7037-PB, isoform B [Apis mellifera]
gi|66535729|ref|XP_623539.1| PREDICTED: similar to Signal transducing adaptor molecule CG6521-PA [Apis mellifera]
gi|66529480|ref|XP_395474.2| PREDICTED: similar to CG10155-PA [Apis mellifera]
gi|66518863|ref|XP_623897.1| PREDICTED: similar to Pi3K92E CG4141-PA, isoform A [Apis mellifera]
gi|66524277|ref|XP_623354.1| PREDICTED: similar to downstream of receptor kinase CG6033-PA, isoform A [Apis mellifera]
gi|66500538|ref|XP_392119.2| PREDICTED: similar to Phosphatidylinositol 3-kinase regulatory subunit alpha (PI3-kinase p85-subunit alpha) (PtdIns-3-kinase p85-alpha) (PI3K) [Apis mellifera]
Lysosome
gi|110766932|ref|XP_624628.2| PREDICTED: similar to CG6206-PB, isoform B [Apis mellifera]
gi|110765940|ref|XP_624472.2| PREDICTED: similar to CG31683-PA [Apis mellifera]
gi|110765224|ref|XP_623111.2| PREDICTED: similar to Clathrin heavy chain CG9012-PA, isoform A isoform 1 [Apis mellifera]
gi|110764331|ref|XP_392880.3| PREDICTED: similar to acid alpha-glucosidase [Apis mellifera]
gi|110764149|ref|XP_001121565.1| PREDICTED: similar to Ect3 CG3132-PA [Apis mellifera]
gi|110763906|ref|XP_394902.3| PREDICTED: similar to CG17119-PA, isoform A [Apis mellifera]
gi|110762588|ref|XP_001120439.1| PREDICTED: similar to CG12014-PA [Apis mellifera]
gi|110761346|ref|XP_624752.2| PREDICTED: similar to Niemann-Pick Type C-1 CG5722-PA isoform 2 [Apis mellifera]
gi|110760114|ref|XP_624526.2| PREDICTED: similar to CG8596-PA [Apis mellifera]
gi|110759718|ref|XP_392524.3| PREDICTED: similar to Niemann-Pick Type C-1 CG5722-PA [Apis mellifera]
gi|110759569|ref|XP_001122538.1| PREDICTED: similar to Beta-hexosaminidase beta chain precursor (N-acetyl-beta-glucosaminidase) (Beta-N-acetylhexosaminidase) (Hexosaminidase B) [Apis mellifera]
gi|110758256|ref|XP_396263.3| PREDICTED: similar to Vha100-2 CG18617-PB, isoform B isoform 1 [Apis mellifera]
gi|110757216|ref|XP_393222.3| PREDICTED: similar to ADP-ribosylation factor-binding protein GGA1 (Golgi-localized, gamma ear-containing, ARF-binding protein 1) (Gamma-adaptin-related protein 1) [Apis mellifera]
gi|110757127|ref|XP_001121693.1| PREDICTED: similar to CG5731-PA [Apis mellifera]
gi|110756665|ref|XP_392850.3| PREDICTED: similar to mannosidase, beta A, lysosomal [Apis mellifera]
gi|110757003|ref|XP_395563.3| PREDICTED: similar to AP-3 complex subunit delta-1 (Adapter-related protein complex 3 delta-1 subunit) (Delta-adaptin 3) (AP-3 complex delta subunit) (Delta-adaptin) [Apis mellifera]
gi|110755925|ref|XP_001120107.1| PREDICTED: similar to AP-1 CG5864-PA [Apis mellifera]
gi|110755922|ref|XP_623411.2| PREDICTED: similar to insulin-like growth factor 2 receptor [Apis mellifera]
gi|110751081|ref|XP_394336.3| PREDICTED: similar to cln3 CG5582-PA [Apis mellifera]
gi|110748751|ref|XP_624446.2| PREDICTED: similar to ruby CG11427-PA isoform 2 [Apis mellifera]
gi|66564836|ref|XP_624899.1| PREDICTED: similar to carmine CG3035-PA [Apis mellifera]
gi|66558038|ref|XP_625099.1| PREDICTED: similar to Tetraspanin 39D CG8666-PA [Apis mellifera]
gi|66554962|ref|XP_623287.1| PREDICTED: similar to CG3305-PA isoform 2 [Apis mellifera]
gi|66560290|ref|XP_392857.2| PREDICTED: similar to cathD CG1548-PA [Apis mellifera]
gi|66562942|ref|XP_623715.1| PREDICTED: similar to CG6903-PA [Apis mellifera]
gi|66549206|ref|XP_393305.2| PREDICTED: similar to CG15117-PA, isoform A [Apis mellifera]
gi|66548758|ref|XP_393438.2| PREDICTED: similar to Vacuolar ATP synthase subunit d 1 (V-ATPase d subunit 1) (Vacuolar proton pump d subunit 1) (V-ATPase 39 kDa subunit 1) [Apis mellifera]
gi|66547675|ref|XP_623833.1| PREDICTED: similar to CG13397-PA [Apis mellifera]
gi|66543613|ref|XP_623946.1| PREDICTED: similar to Malvolio CG3671-PA, isoform A, partial [Apis mellifera]
gi|66535629|ref|XP_392950.2| PREDICTED: similar to CG3376-PA, isoform A, partial [Apis mellifera]
gi|66533863|ref|XP_623278.1| PREDICTED: similar to N-sulphoglucosamine sulphohydrolase precursor (Sulfoglucosamine sulfamidase) (Sulphamidase) [Apis mellifera]
gi|66531179|ref|XP_624793.1| PREDICTED: similar to Hexosaminidase 1 CG1318-PA, isoform A, partial [Apis mellifera]
gi|66529200|ref|XP_624056.1| PREDICTED: similar to Palmitoyl Protein Thioesterase family member (ppt-1), partial [Apis mellifera]
gi|66533071|ref|XP_392816.2| PREDICTED: similar to Sulfatase-modifying factor 1 precursor (C-alpha-formyglycine-generating enzyme 1) [Apis mellifera]
gi|66516000|ref|XP_391939.2| PREDICTED: similar to AP-47 CG9388-PA [Apis mellifera]
gi|66515387|ref|XP_394963.2| PREDICTED: similar to fused lobes CG8824-PC, isoform C [Apis mellifera]
gi|66515679|ref|XP_624310.1| PREDICTED: similar to Epididymal secretory protein E1 precursor (Niemann-Pick disease type C2 protein) (hE1) [Apis mellifera]
gi|66522626|ref|XP_391973.2| PREDICTED: similar to CG4851-PA [Apis mellifera]
gi|66509333|ref|XP_392381.2| PREDICTED: similar to CG12163-PA, isoform A [Apis mellifera]
gi|66510279|ref|XP_623263.1| PREDICTED: similar to glucosamine (N-acetyl)-6-sulfatase isoform 2 [Apis mellifera]
gi|66504340|ref|XP_623690.1| PREDICTED: similar to Cathepsin O precursor [Apis mellifera]
gi|66507099|ref|XP_392338.2| PREDICTED: similar to Saposin-related CG12070-PA, isoform A isoform 1 [Apis mellifera]
gi|66511554|ref|XP_393207.2| PREDICTED: similar to glucocerebrosidase precursor isoform 1 [Apis mellifera]
gi|48142301|ref|XP_397320.1| PREDICTED: similar to orange CG3029-PA isoform 1 [Apis mellifera]
gi|48138800|ref|XP_396933.1| PREDICTED: similar to Deoxyribonuclease II CG7780-PA [Apis mellifera]
gi|110764007|ref|XP_396570.3| PREDICTED: similar to CG6903-PA [Apis mellifera]
gi|48118838|ref|XP_393208.1| PREDICTED: similar to Y4C6B.6 [Apis mellifera]
gi|66511547|ref|XP_623210.1| PREDICTED: similar to glucocerebrosidase precursor [Apis mellifera]
gi|48099854|ref|XP_392599.1| PREDICTED: similar to VhaPPA1-1 CG7007-PA [Apis mellifera]
gi|48099112|ref|XP_394866.1| PREDICTED: similar to N(4)-(beta-N-acetylglucosaminyl)-L-asparaginase precursor (Glycosylasparaginase) (Aspartylglucosaminidase) (N4-(N-acetyl-beta-glucosaminyl)-L-asparagine amidase) (AGA) isoform 1 [Apis mellifera]
gi|48095181|ref|XP_392253.1| PREDICTED: similar to visgun CG16707-PC, isoform C [Apis mellifera]
gi|58585082|ref|NP_001011570.1| vacuolar H+ ATP synthase 16 kDa proteolipid subunit [Apis mellifera]
MAPK
gi|110777036|ref|XP_395469.3| PREDICTED: similar to RAS p21 protein activator 3 [Apis mellifera]
gi|110763265|ref|XP_001121984.1| PREDICTED: similar to bride of sevenless CG8285-PA [Apis mellifera]
gi|110760206|ref|XP_396368.3| PREDICTED: similar to ETS-like protein pointed, isoform P1 (D-ETS-2) [Apis mellifera]
gi|110749902|ref|XP_394148.3| PREDICTED: similar to proto-oncogene c-ros-1 protein precursor [Apis mellifera]
gi|110749146|ref|XP_001120737.1| PREDICTED: similar to Downstream of raf1 CG15793-PA [Apis mellifera]
gi|66554913|ref|XP_396892.2| PREDICTED: similar to pole hole CG2845-PA [Apis mellifera]
gi|66524277|ref|XP_623354.1| PREDICTED: similar to downstream of receptor kinase CG6033-PA, isoform A [Apis mellifera]
gi|48138650|ref|XP_393416.1| PREDICTED: similar to Downstream of raf1 CG15793-PA [Apis mellifera]
gi|48105813|ref|XP_393029.1| PREDICTED: similar to Mitogen-activated protein kinase 1 (Extracellular signal-regulated kinase 2) (ERK-2) (Mitogen-activated protein kinase 2) (MAP kinase 2) (MAPK 2) (p42-MAPK) (ERT1) [Apis mellifera]
gi|48096246|ref|XP_394647.1| PREDICTED: similar to torso-like CG6705-PA, isoform A [Apis mellifera]
gi|110751332|ref|XP_394288.3| PREDICTED: similar to Ras-like protein 1 [Apis mellifera]
Metabolic Pathways
gi|298677086|ref|NP_001177350.1| DNA methyltransferase 3 [Apis mellifera]
gi|283436150|ref|NP_001164443.1| adenylate kinase 1 [Apis mellifera]
gi|209180477|ref|NP_001129207.1| lambda crystallin-like protein [Apis mellifera]
gi|201023359|ref|NP_001128421.1| glutamine:fructose-6-phosphate aminotransferase 1 [Apis mellifera]
gi|148224276|ref|NP_001090623.1| triosephosphate isomerase [Apis mellifera]
gi|124358324|gb|ABN05618.1| phosphoenolpyruvate carboxykinase [Apis mellifera]
gi|124264768|gb|ABM97933.1| arginine kinase [Apis mellifera]
gi|110777113|ref|XP_001123234.1| PREDICTED: similar to Catalase, partial [Apis mellifera]
gi|110776956|ref|XP_001122829.1| PREDICTED: similar to CG8412-PA, partial [Apis mellifera]
gi|110776978|ref|XP_001122899.1| PREDICTED: similar to quemao CG8593-PA, partial [Apis mellifera]
gi|110776829|ref|XP_001119936.1| PREDICTED: similar to cytidine deaminase [Apis mellifera]
gi|110776746|ref|XP_394957.3| PREDICTED: similar to N-acetylgalactosamine kinase (GalNAc kinase) (Galactokinase 2), partial [Apis mellifera]
gi|110776527|ref|XP_625201.2| PREDICTED: similar to malonyl-CoA decarboxylase [Apis mellifera]
gi|110776100|ref|XP_393343.3| PREDICTED: similar to inositol polyphosphate-1-phosphatase [Apis mellifera]
gi|110775909|ref|XP_001122661.1| PREDICTED: similar to Glutamate oxaloacetate transaminase 1 CG8430-PA, isoform A, partial [Apis mellifera]
gi|110775701|ref|XP_001122879.1| PREDICTED: similar to CG33138-PA, partial [Apis mellifera]
gi|110774141|ref|XP_001122913.1| PREDICTED: similar to fructose-1,6-bisphosphatase CG31692-PA, isoform A, partial [Apis mellifera]
gi|110773165|ref|XP_392822.3| PREDICTED: similar to CG4302-PA [Apis mellifera]
gi|110773269|ref|XP_001120568.1| PREDICTED: hypothetical protein [Apis mellifera]
gi|110773271|ref|XP_001123353.1| PREDICTED: similar to CG6543-PA, isoform A [Apis mellifera]
gi|110773175|ref|XP_001123307.1| PREDICTED: similar to NADH-ubiquinone oxidoreductase 18 kDa subunit, mitochondrial precursor (Complex I-18 kDa) (CI-18 kDa) (Complex I-AQDQ) (CI-AQDQ), partial [Apis mellifera]
gi|110773061|ref|XP_001123248.1| PREDICTED: similar to lysocardiolipin acyltransferase isoform 1, partial [Apis mellifera]
gi|110772886|ref|XP_001122896.1| PREDICTED: hypothetical protein [Apis mellifera]
gi|110772340|ref|XP_395633.3| PREDICTED: similar to CG12034-PA [Apis mellifera]
gi|110772145|ref|XP_001120420.1| PREDICTED: similar to lethal (2) 06225 CG6105-PA [Apis mellifera]
gi|110769776|ref|XP_001123277.1| PREDICTED: similar to CG13393-PA [Apis mellifera]
gi|110769808|ref|XP_624062.2| PREDICTED: similar to argininosuccinate lyase [Apis mellifera]
gi|110769433|ref|XP_623627.2| PREDICTED: similar to Phosphatidate cytidylyltransferase, photoreceptor-specific (CDP-diglyceride synthetase) (CDP-diglyceride pyrophosphorylase) (CDP-diacylglycerol synthase) (CDS) (CTP:phosphatidate cytidylyltransferase) (CDP-DAG synthase) (CDP-DG synthetas..., partial [Apis mellifera]
gi|110768941|ref|XP_001121995.1| PREDICTED: similar to CG9804-PA [Apis mellifera]
gi|110768799|ref|XP_624513.2| PREDICTED: similar to CG7144-PA [Apis mellifera]
gi|110768319|ref|XP_001121646.1| PREDICTED: similar to CG11015-PA, partial [Apis mellifera]
gi|110768249|ref|XP_001122763.1| PREDICTED: similar to CG5991-PA, isoform A [Apis mellifera]
gi|110768084|ref|XP_001120182.1| PREDICTED: similar to GPI deacylase [Apis mellifera]
gi|110768034|ref|XP_001122762.1| PREDICTED: similar to NADH dehydrogenase (ubiquinone) 1 alpha subcomplex, 2, 8kDa [Apis mellifera]
gi|110768139|ref|XP_001121495.1| PREDICTED: similar to ribonucleotide reductase M1, partial [Apis mellifera]
gi|110767927|ref|XP_001121579.1| PREDICTED: similar to Phosphotidylinositol 3 kinase 59F CG5373-PA [Apis mellifera]
gi|110767637|ref|XP_001122563.1| PREDICTED: similar to homogentisate 1,2-dioxygenase CG4779-PA, partial [Apis mellifera]
gi|110767826|ref|XP_396235.3| PREDICTED: similar to Nucleoside diphosphate kinase 7 (NDK 7) (NDP kinase 7) (nm23-R7) [Apis mellifera]
gi|110767712|ref|XP_001120233.1| PREDICTED: similar to Lethal(2)neighbour of tid protein 2 (NOT53) [Apis mellifera]
gi|110767481|ref|XP_396680.3| PREDICTED: similar to CG2118-PA, isoform A, partial [Apis mellifera]
gi|110767287|ref|XP_001122380.1| PREDICTED: similar to CG12006-PA, isoform A [Apis mellifera]
gi|110767168|ref|XP_001120125.1| PREDICTED: similar to lethal (1) G0255 CG4094-PA, isoform A [Apis mellifera]
gi|110766608|ref|XP_624873.2| PREDICTED: similar to Polypeptide N-acetylgalactosaminyltransferase 35A CG7480-PA [Apis mellifera]
gi|110766606|ref|XP_001120341.1| PREDICTED: similar to asparagine synthetase [Apis mellifera]
gi|110766852|ref|XP_001122448.1| PREDICTED: similar to asparagine-linked glycosylation 14 homolog, partial [Apis mellifera]
gi|110766313|ref|XP_001121972.1| PREDICTED: similar to CG8433-PB, isoform B [Apis mellifera]
gi|110766229|ref|XP_395823.3| PREDICTED: similar to Phosphomannomutase 45A CG8073-PA, isoform A [Apis mellifera]
gi|110765849|ref|XP_001121951.1| PREDICTED: similar to vegetable CG6657-PA, isoform A [Apis mellifera]
gi|110766107|ref|XP_001123002.1| PREDICTED: similar to CG18143-PA [Apis mellifera]
gi|110766052|ref|XP_395880.3| PREDICTED: similar to CG9384-PA [Apis mellifera]
gi|110765839|ref|XP_625073.2| PREDICTED: similar to CG11876-PD, isoform D [Apis mellifera]
gi|110765081|ref|XP_623502.2| PREDICTED: similar to lethal (1) G0334 CG7010-PC, isoform C isoform 1 [Apis mellifera]
gi|110765185|ref|XP_001122738.1| PREDICTED: similar to DNA-directed RNA polymerases I, II, and III 7.0 kDa polypeptide (ABC10-alpha) (RPB7.0) (RPB10alpha) (RPABC4), partial [Apis mellifera]
gi|110765365|ref|XP_395816.3| PREDICTED: similar to CG31187-PA [Apis mellifera]
gi|110765384|ref|XP_001122269.1| PREDICTED: similar to DNA (cytosine-5-)-methyltransferase 1 [Apis mellifera]
gi|110764717|ref|XP_623673.2| PREDICTED: similar to Isocitrate dehydrogenase CG7176-PC, isoform C isoform 2 [Apis mellifera]
gi|110764733|ref|XP_001122944.1| PREDICTED: similar to CG8360-PA [Apis mellifera]
gi|110764864|ref|XP_623777.2| PREDICTED: similar to beta-1,4-mannosyltransferase [Apis mellifera]
gi|110764763|ref|XP_001123191.1| PREDICTED: similar to stunted CG9032-PA, isoform A [Apis mellifera]
gi|110764623|ref|XP_001122884.1| PREDICTED: similar to pancreatic triglyceride lipase, partial [Apis mellifera]
gi|110764612|ref|XP_624912.2| PREDICTED: similar to CG11306-PA [Apis mellifera]
gi|110764496|ref|XP_393592.3| PREDICTED: similar to UDP-GlcNAc:a-3-D-mannoside--1,2-N-acetylglucosaminyltransferase I CG13431-PA [Apis mellifera]
gi|110764548|ref|XP_001122961.1| PREDICTED: similar to DNA polymerase delta small subunit [Apis mellifera]
gi|110764579|ref|XP_001120515.1| PREDICTED: similar to Sucb CG10622-PA, isoform A [Apis mellifera]
gi|110764492|ref|XP_001121974.1| PREDICTED: similar to Acetyl-CoA acetyltransferase, mitochondrial precursor (Acetoacetyl-CoA thiolase) [Apis mellifera]
gi|110764331|ref|XP_392880.3| PREDICTED: similar to acid alpha-glucosidase [Apis mellifera]
gi|110764125|ref|XP_001121079.1| PREDICTED: similar to CG1461-PA [Apis mellifera]
gi|110764149|ref|XP_001121565.1| PREDICTED: similar to Ect3 CG3132-PA [Apis mellifera]
gi|110764096|ref|XP_624260.2| PREDICTED: similar to hoepel1 CG12787-PA, isoform A isoform 2 [Apis mellifera]
gi|110764140|ref|XP_001120412.1| PREDICTED: similar to CG10219-PA [Apis mellifera]
gi|110764177|ref|XP_001120673.1| PREDICTED: similar to Amine oxidase [flavin-containing] A (Monoamine oxidase type A) (MAO-A), partial [Apis mellifera]
gi|110763628|ref|XP_394060.3| PREDICTED: similar to Ornithine aminotransferase precursor CG8782-PA [Apis mellifera]
gi|110763826|ref|XP_395047.3| PREDICTED: similar to Phosphoglycerate kinase isoform 1 [Apis mellifera]
gi|110763480|ref|XP_001121862.1| PREDICTED: similar to Galactoside 2-alpha-L-fucosyltransferase 2 (GDP-L-fucose:beta-D-galactoside 2-alpha-L-fucosyltransferase 2) (Alpha(1,2)FT 2) (Fucosyltransferase 2) (Secretor blood group alpha-2-fucosyltransferase) (Secretor factor) (Se) (SE2)... [Apis mellifera]
gi|110763943|ref|XP_392994.3| PREDICTED: similar to CG9940-PA, isoform A isoform 1 [Apis mellifera]
gi|110763486|ref|XP_394095.3| PREDICTED: similar to CG3803-PA [Apis mellifera]
gi|110763484|ref|XP_001121916.1| PREDICTED: similar to fumble CG5725-PE, isoform E [Apis mellifera]
gi|110763974|ref|XP_392104.3| PREDICTED: similar to CG31075-PA isoform 1 [Apis mellifera]
gi|254540049|ref|NP_001156935.1| NADH dehydrogenase (ubiquinone) 1 beta subcomplex, 2, 8kDa [Apis mellifera]
gi|110763660|ref|XP_001122208.1| PREDICTED: similar to Mgat2 CG7921-PA, isoform A [Apis mellifera]
gi|110763684|ref|XP_393211.3| PREDICTED: similar to CG3902-PA [Apis mellifera]
gi|110763453|ref|XP_001121450.1| PREDICTED: similar to heparanase [Apis mellifera]
gi|110763459|ref|XP_395192.3| PREDICTED: similar to CG5508-PA, isoform A [Apis mellifera]
gi|110763193|ref|XP_624227.2| PREDICTED: similar to CG32068-PA [Apis mellifera]
gi|110763281|ref|XP_001122226.1| PREDICTED: similar to CG10399-PA [Apis mellifera]
gi|110763195|ref|XP_397443.3| PREDICTED: similar to Ribonucleoside-diphosphate reductase M2 chain (Ribonucleotide reductase small subunit) isoform 1 [Apis mellifera]
gi|110762638|ref|XP_624101.2| PREDICTED: similar to small wing CG4200-PA [Apis mellifera]
gi|110762574|ref|XP_397020.3| PREDICTED: similar to CG11874-PA [Apis mellifera]
gi|110762902|ref|XP_624156.2| PREDICTED: similar to ATP synthase- CG11154-PA, isoform A [Apis mellifera]
gi|110762605|ref|XP_396879.3| PREDICTED: similar to CG8207-PA isoform 1 [Apis mellifera]
gi|110762588|ref|XP_001120439.1| PREDICTED: similar to CG12014-PA [Apis mellifera]
gi|110762486|ref|XP_397318.3| PREDICTED: similar to CG7718-PA [Apis mellifera]
gi|110762940|ref|XP_001122739.1| PREDICTED: similar to COX17 cytochrome c oxidase assembly homolog [Apis mellifera]
gi|110762262|ref|XP_624754.2| PREDICTED: similar to midway CG31991-PA, isoform A [Apis mellifera]
gi|110762382|ref|XP_001120306.1| PREDICTED: similar to spermidine synthase [Apis mellifera]
gi|110762319|ref|XP_393950.2| PREDICTED: similar to CG30463-PA, isoform A [Apis mellifera]
gi|110762178|ref|XP_396991.3| PREDICTED: similar to CG9220-PC isoform 1 [Apis mellifera]
gi|110761968|ref|XP_625056.2| PREDICTED: similar to Enolase CG17654-PA, isoform A, partial [Apis mellifera]
gi|110762117|ref|XP_001122114.1| PREDICTED: similar to cysteine dioxygenase, type I [Apis mellifera]
gi|110762014|ref|XP_001122556.1| PREDICTED: similar to CG7998-PA [Apis mellifera]
gi|110761763|ref|XP_625072.2| PREDICTED: similar to RNA polymerase 1-1 [Apis mellifera]
gi|110761876|ref|XP_391931.2| PREDICTED: similar to Probable cytochrome P450 6g2 (CYPVIG2) isoform 1 [Apis mellifera]
gi|110762108|ref|XP_001121959.1| PREDICTED: similar to CG8891-PA [Apis mellifera]
gi|110761623|ref|XP_396184.3| PREDICTED: similar to phosphatidylinositol polyphosphate 5-phosphatase isoform b [Apis mellifera]
gi|110761561|ref|XP_395280.3| PREDICTED: similar to Malic enzyme CG10120-PB, isoform B isoform 1, partial [Apis mellifera]
gi|110761276|ref|XP_001122613.1| PREDICTED: similar to phosphatidylinositol glycan, class C [Apis mellifera]
gi|110760871|ref|XP_623512.2| PREDICTED: similar to CG7145-PA, isoform A [Apis mellifera]
gi|110761139|ref|XP_395023.3| PREDICTED: similar to GlcT-1 CG6437-PA [Apis mellifera]
gi|110760763|ref|XP_393602.3| PREDICTED: similar to CG3194-PA [Apis mellifera]
gi|110761066|ref|XP_624936.2| PREDICTED: similar to Lipoamide acyltransferase component of branched-chain alpha-keto acid dehydrogenase complex, mitochondrial precursor (Dihydrolipoyllysine-residue (2-methylpropanoyl)transferase) (E2) (Dihydrolipoamide branched chain transacylase) (BCKAD ... [Apis mellifera]
gi|110761120|ref|XP_394932.3| PREDICTED: similar to GlcAT-P CG6207-PA, isoform A [Apis mellifera]
gi|110761132|ref|XP_397379.3| PREDICTED: similar to CG6432-PA [Apis mellifera]
gi|110760779|ref|XP_001120157.1| PREDICTED: similar to tRNA isopentenyltransferase 1, partial [Apis mellifera]
gi|110760577|ref|XP_001122640.1| PREDICTED: similar to polymerase (DNA directed), epsilon 3 (p17 subunit) [Apis mellifera]
gi|110760420|ref|XP_397363.3| PREDICTED: similar to Glyceraldehyde 3 phosphate dehydrogenase 1 CG12055-PA, isoform A [Apis mellifera]
gi|110760746|ref|XP_395263.3| PREDICTED: similar to CG3011-PA [Apis mellifera]
gi|110760701|ref|XP_001120471.1| PREDICTED: similar to 3-hydroxyacyl-CoA dehydrogenase type-2 (3-hydroxyacyl-CoA dehydrogenase type II) (Type II HADH) (3-hydroxy-2-methylbutyryl-CoA dehydrogenase) (Scully protein) [Apis mellifera]
gi|110760255|ref|XP_624732.2| PREDICTED: similar to CG5147-PA [Apis mellifera]
gi|110760297|ref|XP_393690.3| PREDICTED: similar to dihydropyrimidine dehydrogenase isoform 1 [Apis mellifera]
gi|110760072|ref|XP_624117.2| PREDICTED: similar to inositol 1,3,4-triphosphate 5/6 kinase [Apis mellifera]
gi|110760320|ref|XP_625042.2| PREDICTED: similar to Pyridoxal kinase (Pyridoxine kinase) [Apis mellifera]
gi|110760002|ref|XP_001121438.1| PREDICTED: similar to DNA polymerase alpha catalytic subunit [Apis mellifera]
gi|110760324|ref|XP_391840.3| PREDICTED: similar to CG6638-PA [Apis mellifera]
gi|110760212|ref|XP_393171.3| PREDICTED: similar to DNA polymerase CG6768-PA [Apis mellifera]
gi|110759685|ref|XP_392523.3| PREDICTED: similar to no extended memory CG8772-PA, isoform A isoform 1 [Apis mellifera]
gi|110759569|ref|XP_001122538.1| PREDICTED: similar to Beta-hexosaminidase beta chain precursor (N-acetyl-beta-glucosaminidase) (Beta-N-acetylhexosaminidase) (Hexosaminidase B) [Apis mellifera]
gi|110759542|ref|XP_392546.3| PREDICTED: similar to Pantothenate kinase 4 (Pantothenic acid kinase 4) (hPanK4) isoform 1 [Apis mellifera]
gi|110759646|ref|XP_392528.3| PREDICTED: similar to no receptor potential A CG3620-PD, isoform D [Apis mellifera]
gi|110759329|ref|XP_001119950.1| PREDICTED: similar to rosy CG7642-PA [Apis mellifera]
gi|110759091|ref|XP_396499.3| PREDICTED: similar to PAPS synthetase CG8363-PA, isoform A [Apis mellifera]
gi|110759210|ref|XP_392483.2| PREDICTED: similar to CG7433-PA, isoform A isoform 1 [Apis mellifera]
gi|110758519|ref|XP_623578.2| PREDICTED: similar to CG10260-PB isoform 2 [Apis mellifera]
gi|110758571|ref|XP_001121462.1| PREDICTED: similar to CG10685-PA [Apis mellifera]
gi|110758310|ref|XP_395012.3| PREDICTED: similar to CG9886-like [Apis mellifera]
gi|110758538|ref|XP_395426.3| PREDICTED: similar to CG17374-PA.3 isoform 1 [Apis mellifera]
gi|110758626|ref|XP_396785.3| PREDICTED: similar to NADH dehydrogenase [ubiquinone] 1 alpha subcomplex subunit 10, mitochondrial precursor (NADH-ubiquinone oxidoreductase 42 kDa subunit) (Complex I-42KD) (CI-42KD) [Apis mellifera]
gi|110758668|ref|XP_001121753.1| PREDICTED: similar to 3-phosphoglycerate dehydrogenase [Apis mellifera]
gi|110758035|ref|XP_624054.2| PREDICTED: similar to -4-galactosyltransferase 7 CG11780-PA [Apis mellifera]
gi|110758071|ref|XP_001120920.1| PREDICTED: similar to Phosphomevalonate kinase (PMKase) [Apis mellifera]
gi|110758149|ref|XP_623669.2| PREDICTED: similar to Minute (2) 21AB CG2674-PC, isoform C isoform 2 [Apis mellifera]
gi|110758256|ref|XP_396263.3| PREDICTED: similar to Vha100-2 CG18617-PB, isoform B isoform 1 [Apis mellifera]
gi|110757826|ref|XP_001122195.1| PREDICTED: similar to CG17029-PA [Apis mellifera]
gi|110757793|ref|XP_001120416.1| PREDICTED: similar to RNA polymerase I 135kD subunit CG4033-PA [Apis mellifera]
gi|110757496|ref|XP_001121092.1| PREDICTED: similar to RNA polymerase I subunit CG10122-PA [Apis mellifera]
gi|110757658|ref|XP_624025.2| PREDICTED: similar to Pyruvate dehydrogenase protein X component, mitochondrial precursor (Dihydrolipoamide dehydrogenase-binding protein of pyruvate dehydrogenase complex) (Lipoyl-containing pyruvate dehydrogenase complex component X) (E3-binding protein) (E... [Apis mellifera]
gi|110757628|ref|XP_001120171.1| PREDICTED: similar to CG9613-PA, partial [Apis mellifera]
gi|110757726|ref|XP_001120610.1| PREDICTED: hypothetical protein isoform 1 [Apis mellifera]
gi|240255421|ref|NP_001155303.1| NADH dehydrogenase [ubiquinone] iron-sulfur protein 5 [Apis mellifera]
gi|110757192|ref|XP_625219.2| PREDICTED: similar to deoxyribonucleoside kinase CG5452-PA [Apis mellifera]
gi|110757182|ref|XP_393584.3| PREDICTED: similar to Gamma-glutamyltranspeptidase 1 precursor (Gamma-glutamyltransferase 1) (GGT 1) (CD224 antigen) isoform 1 [Apis mellifera]
gi|110757125|ref|XP_625036.2| PREDICTED: similar to Phosphoribosylformylglycinamidine synthase (FGAM synthase) (FGAMS) (Formylglycinamide ribotide amidotransferase) (FGARAT) (Formylglycinamide ribotide synthetase) (Adenosine-2) [Apis mellifera]
gi|110757030|ref|XP_392392.3| PREDICTED: similar to prolyl-4-hydroxylase-alpha EFB CG31022-PA [Apis mellifera]
gi|110756959|ref|XP_001120826.1| PREDICTED: similar to DNA polymerase 73kD CG5923-PA, isoform A [Apis mellifera]
gi|110756756|ref|XP_624759.2| PREDICTED: similar to Mannosidase II CG18802-PA [Apis mellifera]
gi|110757001|ref|XP_001121637.1| PREDICTED: similar to Mes4 CG11301-PA [Apis mellifera]
gi|110756881|ref|XP_001121223.1| PREDICTED: similar to CG5919-PA [Apis mellifera]
gi|110756584|ref|XP_395359.3| PREDICTED: similar to Vacuolar H+ ATPase 44kD C subunit CG8048-PC, isoform C [Apis mellifera]
gi|110756783|ref|XP_392679.3| PREDICTED: similar to CG5214-PA [Apis mellifera]
gi|110756906|ref|XP_001121604.1| PREDICTED: similar to CG10320-PA [Apis mellifera]
gi|110756141|ref|XP_625187.2| PREDICTED: similar to CG32230-PA, isoform A [Apis mellifera]
gi|110756134|ref|XP_392319.3| PREDICTED: similar to CG17323-PA [Apis mellifera]
gi|110756404|ref|XP_001120287.1| PREDICTED: similar to CG8412-PA [Apis mellifera]
gi|110756419|ref|XP_001120791.1| PREDICTED: similar to DNA polymerase epsilon subunit 2 [Apis mellifera]
gi|110755660|ref|XP_001122008.1| PREDICTED: similar to glycosyltransferase 28 domain containing 1 [Apis mellifera]
gi|110755865|ref|XP_392699.3| PREDICTED: similar to Mannosidase I CG32684-PA, isoform A, partial [Apis mellifera]
gi|110755917|ref|XP_393374.3| PREDICTED: similar to xylulokinase homolog [Apis mellifera]
gi|110755821|ref|XP_392343.3| PREDICTED: similar to CG12449-PD.3 isoform 1 [Apis mellifera]
gi|110754959|ref|XP_624530.2| PREDICTED: similar to deoxythymidylate kinase (thymidylate kinase) [Apis mellifera]
gi|110755307|ref|XP_623440.2| PREDICTED: similar to Glycerol kinase (ATP:glycerol 3-phosphotransferase) (Glycerokinase) (GK) [Apis mellifera]
gi|110755553|ref|XP_396131.3| PREDICTED: similar to aspartate aminotransferase 2 precursor isoform 1 [Apis mellifera]
gi|110755389|ref|XP_001121254.1| PREDICTED: similar to CG11796-PA, isoform A [Apis mellifera]
gi|110755521|ref|XP_392265.3| PREDICTED: similar to CG9784-PA isoform 1 [Apis mellifera]
gi|110755510|ref|XP_397256.3| PREDICTED: similar to Inositol 1,4,5-triphosphate kinase 1 CG4026-PA [Apis mellifera]
gi|110755579|ref|XP_001119864.1| PREDICTED: similar to Nucleoside diphosphate kinase 6 (NDK 6) (NDP kinase 6) (nm23-H6) (Inhibitor of p53-induced apoptosis-alpha) (IPIA-alpha) [Apis mellifera]
gi|110755333|ref|XP_001121817.1| PREDICTED: similar to CG17280-PA [Apis mellifera]
gi|110755339|ref|XP_001121918.1| PREDICTED: similar to CG4829-PA, isoform A [Apis mellifera]
gi|110755119|ref|XP_623882.2| PREDICTED: similar to CG6962-PA [Apis mellifera]
gi|110751008|ref|XP_001122467.1| PREDICTED: similar to CG7580-PA [Apis mellifera]
gi|110751409|ref|XP_624078.2| PREDICTED: similar to Alkaline phosphatase 4 CG1462-PA, isoform A [Apis mellifera]
gi|110751196|ref|XP_395230.3| PREDICTED: similar to tamas CG8987-PA [Apis mellifera]
gi|110750934|ref|XP_001121185.1| PREDICTED: similar to Zwischenferment CG12529-PA, isoform A [Apis mellifera]
gi|110751253|ref|XP_394309.3| PREDICTED: similar to Adenosine deaminase CG11994-PA [Apis mellifera]
gi|110751114|ref|XP_001120540.1| PREDICTED: similar to CG4433-PB, isoform B [Apis mellifera]
gi|110750966|ref|XP_624261.2| PREDICTED: similar to Porphobilinogen deaminase (Hydroxymethylbilane synthase) (HMBS) (Pre-uroporphyrinogen synthase) (PBG-D) [Apis mellifera]
gi|110750956|ref|XP_393086.3| PREDICTED: similar to Punch CG9441-PB, isoform B [Apis mellifera]
gi|110751374|ref|XP_394274.3| PREDICTED: similar to DNA cytosine-5 methyltransferase 3 beta isoform 2 [Apis mellifera]
gi|110751363|ref|XP_623196.2| PREDICTED: similar to CG8036-PB, isoform B isoform 1 [Apis mellifera]
gi|110750848|ref|XP_001121004.1| PREDICTED: similar to Phospholipase D1 (PLD 1) (Choline phosphatase 1) (Phosphatidylcholine-hydrolyzing phospholipase D1) (rPLD1) [Apis mellifera]
gi|110750077|ref|XP_393567.3| PREDICTED: similar to CG4300-PA, isoform A isoform 1 [Apis mellifera]
gi|110750101|ref|XP_623606.2| PREDICTED: similar to 3-hydroxyisobutyrate dehydrogenase, mitochondrial precursor (HIBADH) [Apis mellifera]
gi|110749933|ref|XP_001120032.1| PREDICTED: similar to Kynurenine/alpha-aminoadipate aminotransferase mitochondrial precursor (KAT/AadAT) (Kynurenine--oxoglutarate transaminase II) (Kynurenine aminotransferase II) (Kynurenine--oxoglutarate aminotransferase II) (2-aminoadipate transaminase) (... [Apis mellifera]
gi|110749513|ref|XP_001121472.1| PREDICTED: similar to polymerase (RNA) III (DNA directed) polypeptide G (32kD) like [Apis mellifera]
gi|110749554|ref|XP_392782.3| PREDICTED: similar to CG7995-PA, isoform A [Apis mellifera]
gi|110749715|ref|XP_623471.2| PREDICTED: similar to Diacylglycerol kinase beta (Diglyceride kinase beta) (DGK-beta) (DAG kinase beta) (90 kDa diacylglycerol kinase) [Apis mellifera]
gi|110749750|ref|XP_624152.2| PREDICTED: similar to CG9977-PA [Apis mellifera]
gi|110749681|ref|XP_001120893.1| PREDICTED: similar to PIP5K59B CG3682-PB, isoform B [Apis mellifera]
gi|110749280|ref|XP_001121619.1| PREDICTED: similar to mevalonate (diphospho) decarboxylase [Apis mellifera]
gi|110748949|ref|XP_623342.2| PREDICTED: similar to Aldolase CG6058-PF, isoform F [Apis mellifera]
gi|110749105|ref|XP_396869.3| PREDICTED: similar to Phosphotidylinositol 3 kinase 68D CG11621-PA, isoform A [Apis mellifera]
gi|110749243|ref|XP_392628.3| PREDICTED: similar to CG5037-PA [Apis mellifera]
gi|110749252|ref|XP_393548.3| PREDICTED: similar to CG33249-PA [Apis mellifera]
gi|110748754|ref|XP_624545.2| PREDICTED: similar to Mevalonate kinase (MK) [Apis mellifera]
gi|110748682|ref|XP_623843.2| PREDICTED: similar to CG6767-PB, isoform B isoform 1 [Apis mellifera]
gi|110748842|ref|XP_395266.3| PREDICTED: similar to UDP-N-acetyl--D-galactosamine:polypeptide N-acetylgalactosaminyltransferase 2 CG6394-PA, isoform A [Apis mellifera]
gi|110748904|ref|XP_397174.3| PREDICTED: similar to glutamate-cysteine ligase, modifier subunit [Apis mellifera]
gi|110748878|ref|XP_001121618.1| PREDICTED: similar to CG10621-PA [Apis mellifera]
gi|110748906|ref|XP_393529.3| PREDICTED: similar to Ornithine decarboxylase (ODC) [Apis mellifera]
gi|94400901|ref|NP_001035349.1| alpha-glucosidase [Apis mellifera]
gi|94400897|ref|NP_001035353.1| cystathionine-beta-synthase [Apis mellifera]
gi|94158657|ref|NP_001035324.1| cytochrome P450 6AS5 [Apis mellifera]
gi|71480584|gb|AAZ32217.1| RNA polymerase II large subunit [Apis mellifera]
gi|71040005|gb|AAZ20250.1| conserved ATPase domain protein [Apis mellifera]
gi|66564941|ref|XP_396130.2| PREDICTED: similar to phosphoserine phosphatase [Apis mellifera]
gi|66566378|ref|XP_392786.2| PREDICTED: similar to CG1518-PA isoform 1 [Apis mellifera]
gi|66564824|ref|XP_397293.2| PREDICTED: similar to peptide O-xylosyltransferase CG32300-PB, partial [Apis mellifera]
gi|66565903|ref|XP_395671.2| PREDICTED: similar to Probable cytochrome P450 6a17 (CYPVIA17) isoform 1, partial [Apis mellifera]
gi|66565539|ref|XP_395226.2| PREDICTED: similar to CG14670-PA, partial [Apis mellifera]
gi|66565375|ref|XP_395198.2| PREDICTED: similar to CG1597-PA isoform 1 [Apis mellifera]
gi|66566513|ref|XP_395605.2| PREDICTED: similar to CG7830-PA [Apis mellifera]
gi|66565732|ref|XP_624475.1| PREDICTED: similar to Aminolevulinate synthase CG3017-PA [Apis mellifera]
gi|66564896|ref|XP_623842.1| PREDICTED: similar to Mannose-6-phosphate isomerase (Phosphomannose isomerase) (PMI) (Phosphohexomutase) [Apis mellifera]
gi|66562661|ref|XP_392957.2| PREDICTED: similar to CG32626-PC, isoform C isoform 1 [Apis mellifera]
gi|66557634|ref|XP_623170.1| PREDICTED: similar to Arc42 CG4703-PA [Apis mellifera]
gi|66557775|ref|XP_624954.1| PREDICTED: similar to CG5362-PA, partial [Apis mellifera]
gi|66560031|ref|XP_624229.1| PREDICTED: similar to Probable dolichyl pyrophosphate Glc1Man9GlcNAc2 alpha-1,3-glucosyltransferase (Dolichyl-P-Glc:Glc1Man9GlcNAc2-PP-dolichyl glucosyltransferase) (Asparagine-linked glycosylation protein 8 homolog) [Apis mellifera]
gi|66561330|ref|XP_395366.2| PREDICTED: similar to Phosphogluconate mutase CG5165-PA [Apis mellifera]
gi|66563168|ref|XP_392720.2| PREDICTED: similar to CG1640-PA, isoform A isoform 1 [Apis mellifera]
gi|66563613|ref|XP_391988.2| PREDICTED: similar to CG11255-PA, isoform A isoform 1 [Apis mellifera]
gi|66562664|ref|XP_623550.1| PREDICTED: similar to CG32626-PA, isoform A isoform 2 [Apis mellifera]
gi|66559327|ref|XP_624768.1| PREDICTED: similar to Serine palmitoyltransferase subunit I CG4016-PA, isoform A [Apis mellifera]
gi|66564398|ref|XP_624521.1| PREDICTED: similar to CG3812-PA, isoform A [Apis mellifera]
gi|66554757|ref|XP_397330.2| PREDICTED: similar to CG1970-PA isoform 1 [Apis mellifera]
gi|66561608|ref|XP_624349.1| PREDICTED: similar to CG9535-PA, isoform A [Apis mellifera]
gi|66555866|ref|XP_392824.2| PREDICTED: similar to CG17691-PA.3 [Apis mellifera]
gi|66556360|ref|XP_625136.1| PREDICTED: similar to CG5009-PA, partial [Apis mellifera]
gi|66556661|ref|XP_623921.1| PREDICTED: similar to Adenylate kinase-2 CG3140-PA [Apis mellifera]
gi|66564287|ref|XP_392662.2| PREDICTED: similar to CG10426-PA [Apis mellifera]
gi|66556287|ref|XP_625098.1| PREDICTED: similar to Vacuolar ATP synthase subunit E (V-ATPase E subunit) (Vacuolar proton pump E subunit) (V-ATPase 28 kDa subunit) [Apis mellifera]
gi|66564429|ref|XP_395486.2| PREDICTED: similar to CG9527-PA [Apis mellifera]
gi|66560033|ref|XP_624255.1| PREDICTED: similar to CG6020-PA [Apis mellifera]
gi|66557994|ref|XP_395853.2| PREDICTED: similar to CG10664-PA, isoform A [Apis mellifera]
gi|66556831|ref|XP_624369.1| PREDICTED: similar to thymidylate synthase [Apis mellifera]
gi|66558621|ref|XP_394921.2| PREDICTED: similar to lace CG4162-PA, partial [Apis mellifera]
gi|66558722|ref|XP_624917.1| PREDICTED: similar to UDP-Gal:betaGal beta 1,3-galactosyltransferase polypeptide 6 [Apis mellifera]
gi|66562942|ref|XP_623715.1| PREDICTED: similar to CG6903-PA [Apis mellifera]
gi|66550110|ref|XP_396065.2| PREDICTED: similar to CG32495-PB, isoform B [Apis mellifera]
gi|66554156|ref|XP_625078.1| PREDICTED: similar to ATP synthase gamma chain, mitochondrial precursor [Apis mellifera]
gi|66549073|ref|XP_624173.1| PREDICTED: similar to 6-phosphogluconolactonase [Apis mellifera]
gi|66549206|ref|XP_393305.2| PREDICTED: similar to CG15117-PA, isoform A [Apis mellifera]
gi|66548758|ref|XP_393438.2| PREDICTED: similar to Vacuolar ATP synthase subunit d 1 (V-ATPase d subunit 1) (Vacuolar proton pump d subunit 1) (V-ATPase 39 kDa subunit 1) [Apis mellifera]
gi|66547077|ref|XP_623096.1| PREDICTED: similar to CG1998-PA isoform 1 [Apis mellifera]
gi|66547359|ref|XP_624665.1| PREDICTED: similar to CG11198-PA, isoform A isoform 2 [Apis mellifera]
gi|66547543|ref|XP_625134.1| PREDICTED: similar to GDP-4-keto-6-deoxy-D-mannose 3,5-epimerase/4-reductase CG3495-PA [Apis mellifera]
gi|66546725|ref|XP_395173.2| PREDICTED: similar to synaptojanin CG6562-PB, isoform B [Apis mellifera]
gi|66550890|ref|XP_625114.1| PREDICTED: similar to Phosphoglyceromutase CG1721-PA, isoform A [Apis mellifera]
gi|66547760|ref|XP_392684.2| PREDICTED: similar to Dihydropteridine reductase CG4665-PA, isoform A [Apis mellifera]
gi|66546786|ref|XP_623377.1| PREDICTED: similar to myo-inositol 1-phosphate synthase A1 isoform 1 [Apis mellifera]
gi|66554330|ref|XP_623383.1| PREDICTED: similar to hydroxypyruvate isomerase homolog, partial [Apis mellifera]
gi|66551875|ref|XP_624147.1| PREDICTED: similar to CG3560-PA [Apis mellifera]
gi|66547080|ref|XP_623162.1| PREDICTED: similar to CG1998-PA isoform 2 [Apis mellifera]
gi|66548577|ref|XP_392797.2| PREDICTED: similar to phosphatidylinositol-4-phosphate 5-kinase, type II, beta isoform 1 [Apis mellifera]
gi|66547108|ref|XP_393026.2| PREDICTED: similar to Oscillin CG6957-PA, isoform A isoform 1 [Apis mellifera]
gi|66548261|ref|XP_624343.1| PREDICTED: similar to CG11963-PA [Apis mellifera]
gi|66546790|ref|XP_623542.1| PREDICTED: similar to myo-inositol 1-phosphate synthase A1 isoform 2 [Apis mellifera]
gi|66553193|ref|XP_396688.2| PREDICTED: similar to sulfateless CG8339-PA, partial [Apis mellifera]
gi|66547675|ref|XP_623833.1| PREDICTED: similar to CG13397-PA [Apis mellifera]
gi|66547596|ref|XP_396801.2| PREDICTED: similar to sugarless CG10072-PA [Apis mellifera]
gi|66547531|ref|XP_625090.1| PREDICTED: similar to 6-phosphogluconate dehydrogenase, decarboxylating, partial [Apis mellifera]
gi|66550870|ref|XP_392993.2| PREDICTED: similar to Iron regulatory protein 1B CG6342-PA isoform 1 [Apis mellifera]
gi|66549214|ref|XP_624561.1| PREDICTED: similar to methylmalonic aciduria (cobalamin deficiency) type B homolog [Apis mellifera]
gi|66548684|ref|XP_624390.1| PREDICTED: similar to Pyruvate kinase CG7070-PB, isoform B [Apis mellifera]
gi|66553147|ref|XP_624346.1| PREDICTED: similar to Vacuolar ATP synthase subunit G (V-ATPase G subunit) (Vacuolar proton pump G subunit) (V-ATPase 13 kDa subunit) [Apis mellifera]
gi|66542155|ref|XP_624115.1| PREDICTED: similar to S-adenosylmethionine decarboxylase CG5029-PA, isoform A, partial [Apis mellifera]
gi|66543533|ref|XP_396087.2| PREDICTED: similar to Adenylate kinase-1 CG17146-PA, isoform A, partial [Apis mellifera]
gi|66543768|ref|XP_624319.1| PREDICTED: similar to Phosphoethanolamine cytidylyltransferase CG5547-PD, isoform D [Apis mellifera]
gi|66535479|ref|XP_623863.1| PREDICTED: similar to Homogentisate 1,2-dioxygenase (Homogentisicase) (Homogentisate oxygenase) (Homogentisic acid oxidase), partial [Apis mellifera]
gi|66542933|ref|XP_624945.1| PREDICTED: similar to CG4729-PA, isoform A [Apis mellifera]
gi|66540436|ref|XP_624944.1| PREDICTED: similar to CG10184-PA, partial [Apis mellifera]
gi|66545512|ref|XP_395166.2| PREDICTED: similar to CG33116-PA [Apis mellifera]
gi|66536233|ref|XP_395535.2| PREDICTED: similar to UGP CG4347-PA, isoform A isoform 1 [Apis mellifera]
gi|66540556|ref|XP_624976.1| PREDICTED: similar to Rpb7 CG31155-PA, partial [Apis mellifera]
gi|66540754|ref|XP_623160.1| PREDICTED: similar to ribose 5-phosphate isomerase A (ribose 5-phosphate epimerase) [Apis mellifera]
gi|66535629|ref|XP_392950.2| PREDICTED: similar to CG3376-PA, isoform A, partial [Apis mellifera]
gi|66543347|ref|XP_623586.1| PREDICTED: similar to Farnesyl pyrophosphate synthase CG12389-PA, partial [Apis mellifera]
gi|66536933|ref|XP_623281.1| PREDICTED: similar to DNA-directed RNA polymerase II largest subunit isoform 2 [Apis mellifera]
gi|66525564|ref|XP_392789.2| PREDICTED: similar to CG3209-PA, isoform A, partial [Apis mellifera]
gi|66526646|ref|XP_623438.1| PREDICTED: similar to CG7430-PA isoform 1 [Apis mellifera]
gi|66525306|ref|XP_394081.2| PREDICTED: similar to Dihydroorotate dehydrogenase, mitochondrial precursor (Dihydroorotate oxidase) (DHOdehase) [Apis mellifera]
gi|66529931|ref|XP_624852.1| PREDICTED: similar to Vacuolar H+ ATPase 14kD subunit CG8210-PA [Apis mellifera]
gi|66533863|ref|XP_623278.1| PREDICTED: similar to N-sulphoglucosamine sulphohydrolase precursor (Sulfoglucosamine sulfamidase) (Sulphamidase) [Apis mellifera]
gi|66532597|ref|XP_624433.1| PREDICTED: similar to Oligosaccharyltransferase 48kD subunit CG9022-PA isoform 1 [Apis mellifera]
gi|66526635|ref|XP_623252.1| PREDICTED: similar to CG31075-PA [Apis mellifera]
gi|66531954|ref|XP_624223.1| PREDICTED: similar to CG6854-PC, isoform C [Apis mellifera]
gi|66534900|ref|XP_395696.2| PREDICTED: similar to Pyrroline 5-carboyxlate reductase CG6009-PA [Apis mellifera]
gi|66524811|ref|XP_623988.1| PREDICTED: similar to Sphingosine-1-phosphate lyase CG8946-PA, isoform A [Apis mellifera]
gi|66530423|ref|XP_623084.1| PREDICTED: similar to Aldehyde dehydrogenase CG3752-PA isoform 1 [Apis mellifera]
gi|66533867|ref|XP_623325.1| PREDICTED: similar to Phosphomannomutase 2 (PMM 2) [Apis mellifera]
gi|66533950|ref|XP_623800.1| PREDICTED: similar to Succinyl coenzyme A synthetase subunit CG1065-PA [Apis mellifera]
gi|66535120|ref|XP_624465.1| PREDICTED: similar to Coproporphyrinogen III oxidase (Coproporphyrinogenase) (Coprogen oxidase) (COX) [Apis mellifera]
gi|66535216|ref|XP_624706.1| PREDICTED: similar to CG5287-PA [Apis mellifera]
gi|66524972|ref|XP_394061.2| PREDICTED: similar to Ornithine aminotransferase precursor CG8782-PA [Apis mellifera]
gi|66534671|ref|XP_393475.2| PREDICTED: similar to Peroxisomal multifunctional enzyme type 2 (MFE-2) (D-bifunctional protein) (DBP) (17-beta-hydroxysteroid dehydrogenase 4) (17-beta-HSD 4) [Apis mellifera]
gi|66529463|ref|XP_624311.1| PREDICTED: similar to ATP synthase B chain, mitochondrial precursor (FO-ATP synthase subunit B) [Apis mellifera]
gi|66530912|ref|XP_624245.1| PREDICTED: similar to Sepiapterin reductase CG12117-PA [Apis mellifera]
gi|66525576|ref|XP_624353.1| PREDICTED: similar to CG6084-PA, isoform A isoform 1 [Apis mellifera]
gi|66532842|ref|XP_623538.1| PREDICTED: similar to no receptor potential A CG3620-PA, isoform A, partial [Apis mellifera]
gi|66532264|ref|XP_624721.1| PREDICTED: similar to CG18445-PA, partial [Apis mellifera]
gi|66531434|ref|XP_624112.1| PREDICTED: similar to Vacuolar H+-ATPase 55kD B subunit CG17369-PB, isoform B [Apis mellifera]
gi|66530324|ref|XP_392841.2| PREDICTED: similar to CG5844-PA isoform 1 [Apis mellifera]
gi|66526174|ref|XP_394115.2| PREDICTED: similar to Aromatic-L-amino-acid decarboxylase (AADC) (DOPA decarboxylase) (DDC) [Apis mellifera]
gi|66534766|ref|XP_624987.1| PREDICTED: similar to CG11015-PA [Apis mellifera]
gi|66530114|ref|XP_624001.1| PREDICTED: similar to DNA-directed RNA polymerase II subunit J (DNA-directed RNA polymerase II 13.3 kDa polypeptide) (RPB11) [Apis mellifera]
gi|66532757|ref|XP_396249.2| PREDICTED: similar to CG5044-PA, isoform A [Apis mellifera]
gi|66530142|ref|XP_623083.1| PREDICTED: similar to ATP citrate lyase CG8322-PA, isoform A isoform 1 [Apis mellifera]
gi|66530260|ref|XP_395917.2| PREDICTED: similar to Eip55E CG5345-PA [Apis mellifera]
gi|66531179|ref|XP_624793.1| PREDICTED: similar to Hexosaminidase 1 CG1318-PA, isoform A, partial [Apis mellifera]
gi|66529200|ref|XP_624056.1| PREDICTED: similar to Palmitoyl Protein Thioesterase family member (ppt-1), partial [Apis mellifera]
gi|66533113|ref|XP_397306.2| PREDICTED: similar to transaldolase 1 [Apis mellifera]
gi|66524760|ref|XP_623480.1| PREDICTED: similar to NADH:ubiquinone reductase 23kD subunit precursor CG3944-PA [Apis mellifera]
gi|66534614|ref|XP_393287.2| PREDICTED: similar to CG5703-PA [Apis mellifera]
gi|283436152|ref|NP_001164444.1| peroxiredoxin-like protein [Apis mellifera]
gi|66529543|ref|XP_396074.2| PREDICTED: similar to Phosphoribosylamidotransferase CG2867-PA [Apis mellifera]
gi|66532627|ref|XP_396817.2| PREDICTED: similar to CG9674-PA, isoform A isoform 1 [Apis mellifera]
gi|66530338|ref|XP_396126.2| PREDICTED: similar to phosphoserine aminotransferase 1 isoform 1 [Apis mellifera]
gi|66531937|ref|XP_624113.1| PREDICTED: similar to Diacyl glycerol kinase CG8657-PA, partial [Apis mellifera]
gi|66524798|ref|XP_393180.2| PREDICTED: similar to Mdh CG5889-PA [Apis mellifera]
gi|66525954|ref|XP_623403.1| PREDICTED: similar to Hexokinase A CG3001-PA, isoform A [Apis mellifera]
gi|66531971|ref|XP_624246.1| PREDICTED: similar to cinnabar CG1555-PA [Apis mellifera]
gi|66531857|ref|XP_395175.2| PREDICTED: similar to CG4573-PA, partial [Apis mellifera]
gi|66529683|ref|XP_395511.2| PREDICTED: similar to CG6370-PA [Apis mellifera]
gi|66530401|ref|XP_625022.1| PREDICTED: similar to Lipoic acid synthase CG5231-PA, isoform A, partial [Apis mellifera]
gi|66524379|ref|XP_393961.2| PREDICTED: similar to CG3590-PA [Apis mellifera]
gi|66515294|ref|XP_394769.2| PREDICTED: similar to Vacuolar ATP synthase subunit D 1 (V-ATPase D subunit 1) (Vacuolar proton pump D subunit 1) (dV-ATPase D) isoform 1 [Apis mellifera]
gi|66523936|ref|XP_392009.2| PREDICTED: similar to rudimentary-like CG3593-PA [Apis mellifera]
gi|66520497|ref|XP_393351.2| PREDICTED: similar to Nucleoside diphosphate kinase (NDK) (NDP kinase) (Abnormal wing disks protein) (Killer of prune protein) [Apis mellifera]
gi|66522342|ref|XP_624130.1| PREDICTED: similar to DNAprim CG5553-PA [Apis mellifera]
gi|66516122|ref|XP_393022.2| PREDICTED: similar to lethal (2) 44DEa CG8732-PB, isoform B isoform 1 [Apis mellifera]
gi|66517287|ref|XP_391838.2| PREDICTED: similar to Neural conserved at 73EF CG11661-PF, isoform F isoform 1 [Apis mellifera]
gi|66523051|ref|XP_393234.2| PREDICTED: similar to CG17896-PB, isoform B [Apis mellifera]
gi|66521282|ref|XP_393423.2| PREDICTED: similar to CG9914-PA isoform 1, partial [Apis mellifera]
gi|66517558|ref|XP_624836.1| PREDICTED: similar to RNA polymerase II 33kD subunit CG7885-PA, isoform A [Apis mellifera]
gi|66519936|ref|XP_393806.2| PREDICTED: similar to CG4389-PA, isoform A [Apis mellifera]
gi|66516854|ref|XP_392971.2| PREDICTED: similar to PAPS synthetase CG8363-PD, isoform D [Apis mellifera]
gi|66517291|ref|XP_623722.1| PREDICTED: similar to Neural conserved at 73EF CG11661-PA, isoform A isoform 2 [Apis mellifera]
gi|66523631|ref|XP_394009.2| PREDICTED: similar to CG16771-PA isoform 1 [Apis mellifera]
gi|66519566|ref|XP_393736.2| PREDICTED: similar to CG9547-PA [Apis mellifera]
gi|66515840|ref|XP_397356.2| PREDICTED: similar to CG11851-PA, partial [Apis mellifera]
gi|66519683|ref|XP_391917.2| PREDICTED: similar to Adenosylhomocysteinase at 13 CG11654-PA [Apis mellifera]
gi|66523464|ref|XP_625050.1| PREDICTED: similar to CG4169-PA [Apis mellifera]
gi|66524012|ref|XP_393973.2| PREDICTED: similar to RNA polymerase II 18kD subunit CG1163-PA [Apis mellifera]
gi|66516304|ref|XP_395924.2| PREDICTED: similar to CG11089-PA [Apis mellifera]
gi|66524128|ref|XP_392818.2| PREDICTED: similar to Adenylosuccinate synthetase (IMP--aspartate ligase) (AdSS) (AMPSase) [Apis mellifera]
gi|66522657|ref|XP_624590.1| PREDICTED: similar to Fumarylacetoacetase (Fumarylacetoacetate hydrolase) (Beta-diketonase) (FAA) [Apis mellifera]
gi|66518332|ref|XP_391856.2| PREDICTED: similar to lethal (2) k01209 CG4798-PB, isoform B isoform 1 [Apis mellifera]
gi|66522585|ref|XP_391979.2| PREDICTED: similar to Glutamic acid decarboxylase 1 CG14994-PA, isoform A isoform 1 [Apis mellifera]
gi|66522796|ref|XP_392591.2| PREDICTED: similar to pyridoxine 5-phosphate oxidase [Apis mellifera]
gi|66523390|ref|XP_392776.2| PREDICTED: similar to Glutamate dehydrogenase CG5320-PF, isoform F isoform 1 [Apis mellifera]
gi|66517857|ref|XP_391850.2| PREDICTED: similar to CG16758-PD, isoform D [Apis mellifera]
gi|66515272|ref|XP_623495.1| PREDICTED: similar to Vacuolar ATP synthase catalytic subunit A, osteoclast isoform (V-ATPase subunit A 2) (Vacuolar proton pump alpha subunit 2) (V-ATPase 69 kDa subunit 2) (Isoform HO68) isoform 1 [Apis mellifera]
gi|66515387|ref|XP_394963.2| PREDICTED: similar to fused lobes CG8824-PC, isoform C [Apis mellifera]
gi|66513629|ref|XP_392773.2| PREDICTED: similar to beta-ureidopropionase isoform 1 [Apis mellifera]
gi|66521724|ref|XP_623306.1| PREDICTED: similar to Cytochrome P450 6g1 (CYPVIG1) (Cyp6-like protein) [Apis mellifera]
gi|66517574|ref|XP_624901.1| PREDICTED: similar to FucT6 CG2448-PA [Apis mellifera]
gi|66513612|ref|XP_624333.1| PREDICTED: similar to CG5537-PA isoform 2 [Apis mellifera]
gi|66517317|ref|XP_625060.1| PREDICTED: similar to lethal (1) G0230 CG2968-PA [Apis mellifera]
gi|66517066|ref|XP_623049.1| PREDICTED: similar to Glyceraldehyde 3 phosphate dehydrogenase 1 CG12055-PA, isoform A isoform 2 [Apis mellifera]
gi|66522187|ref|XP_624773.1| PREDICTED: similar to CG33145-PB, isoform B [Apis mellifera]
gi|66523949|ref|XP_393991.2| PREDICTED: similar to DNA methyltransferase 2 CG10692-PB, isoform B [Apis mellifera]
gi|66522051|ref|XP_393888.2| PREDICTED: similar to rudimentary CG18572-PA, isoform A isoform 1 [Apis mellifera]
gi|66522626|ref|XP_391973.2| PREDICTED: similar to CG4851-PA [Apis mellifera]
gi|66515350|ref|XP_396268.2| PREDICTED: similar to CG3523-PA [Apis mellifera]
gi|66521738|ref|XP_393545.2| PREDICTED: similar to lethal (1) G0030 CG3861-PA, isoform A [Apis mellifera]
gi|66523738|ref|XP_392018.2| PREDICTED: similar to CG33156-PB, isoform B isoform 1 [Apis mellifera]
gi|66513695|ref|XP_397105.2| PREDICTED: similar to CG31120-PB, isoform B [Apis mellifera]
gi|66517581|ref|XP_624935.1| PREDICTED: similar to arginase, type II, partial [Apis mellifera]
gi|66519534|ref|XP_624890.1| PREDICTED: similar to adenylate kinase 3 [Apis mellifera]
gi|66513893|ref|XP_393129.2| PREDICTED: similar to Ceramidase CG1471-PA, isoform A [Apis mellifera]
gi|66518223|ref|XP_397047.2| PREDICTED: similar to CG4769-PA [Apis mellifera]
gi|66523627|ref|XP_623310.1| PREDICTED: similar to CG16771-PA isoform 2 [Apis mellifera]
gi|66524051|ref|XP_397043.2| PREDICTED: similar to Adenine phosphoribosyltransferase CG18315-PA, isoform A [Apis mellifera]
gi|66517433|ref|XP_391845.2| PREDICTED: similar to tout-velu CG10117-PA [Apis mellifera]
gi|66513705|ref|XP_397149.2| PREDICTED: similar to Delta-aminolevulinic acid dehydratase (Porphobilinogen synthase) (ALADH) [Apis mellifera]
gi|66516093|ref|XP_624358.1| PREDICTED: similar to CG1291-PA [Apis mellifera]
gi|66523500|ref|XP_394029.2| PREDICTED: similar to Aminomethyltransferase, mitochondrial precursor (Glycine cleavage system T protein) (GCVT) [Apis mellifera]
gi|66517310|ref|XP_625037.1| PREDICTED: similar to DNA-directed RNA polymerase III subunit 127.6 kDa polypeptide (RNA polymerase III subunit 2) (RPC2) isoform 1 [Apis mellifera]
gi|66522082|ref|XP_393336.2| PREDICTED: similar to GMP synthase [glutamine-hydrolyzing] (Glutamine amidotransferase) (GMP synthetase) [Apis mellifera]
gi|66521517|ref|XP_395319.2| PREDICTED: similar to Peroxiredoxin-6 (Antioxidant protein 2) (1-Cys peroxiredoxin) (1-Cys PRX) (Acidic calcium-independent phospholipase A2) (aiPLA2) (Non-selenium glutathione peroxidase) (NSGPx) [Apis mellifera]
gi|66514528|ref|XP_397085.2| PREDICTED: similar to phosphatidylinositol glycan, class A [Apis mellifera]
gi|66511133|ref|XP_392413.2| PREDICTED: similar to dCMP deaminase isoform 1 [Apis mellifera]
gi|66512299|ref|XP_394674.2| PREDICTED: similar to Tryptophan hydroxylase CG9122-PA [Apis mellifera]
gi|66509463|ref|XP_395747.2| PREDICTED: similar to CG7842-PA [Apis mellifera]
gi|66512891|ref|XP_393126.2| PREDICTED: similar to Acetyl-coenzyme A synthetase (Acetate--CoA ligase) (Acyl-activating enzyme) (Acetyl-CoA synthetase) (ACS) (AceCS), partial [Apis mellifera]
gi|66508462|ref|XP_624407.1| PREDICTED: similar to CG11811-PA [Apis mellifera]
gi|66512307|ref|XP_623368.1| PREDICTED: similar to CG32699-PA, partial [Apis mellifera]
gi|66511388|ref|XP_623795.1| PREDICTED: similar to DNA polymerase delta catalytic subunit [Apis mellifera]
gi|66510078|ref|XP_396003.2| PREDICTED: similar to 2-oxoisovalerate dehydrogenase subunit alpha, mitochondrial precursor (Branched-chain alpha-keto acid dehydrogenase E1 component alpha chain) (BCKDH E1-alpha) isoform 1 [Apis mellifera]
gi|66512110|ref|XP_395164.2| PREDICTED: similar to GDP-mannose 4,6-dehydratase CG8890-PA [Apis mellifera]
gi|66503776|ref|XP_623357.1| PREDICTED: similar to CG8036-PB, isoform B isoform 2 [Apis mellifera]
gi|66512887|ref|XP_393191.2| PREDICTED: similar to CG9391-PA, isoform A [Apis mellifera]
gi|66509068|ref|XP_624984.1| PREDICTED: similar to DNA-directed RNA polymerase III 39 kDa polypeptide (RNA polymerase III C39 subunit) [Apis mellifera]
gi|66507732|ref|XP_392299.2| PREDICTED: similar to Phosphatidylcholine:ceramide cholinephosphotransferase 1 (Transmembrane protein 23) (Sphingomyelin synthase 1) (Mob protein) isoform 1 [Apis mellifera]
gi|66513412|ref|XP_396295.2| PREDICTED: similar to CG10924-PA isoform 1 [Apis mellifera]
gi|66508985|ref|XP_624902.1| PREDICTED: similar to CG8129-PB, isoform B [Apis mellifera]
gi|66507571|ref|XP_394527.2| PREDICTED: similar to Polypeptide N-acetylgalactosaminyltransferase 2 (Protein-UDP acetylgalactosaminyltransferase 2) (UDP-GalNAc:polypeptide N-acetylgalactosaminyltransferase 2) (pp-GaNTase 2) [Apis mellifera]
gi|66512568|ref|XP_624486.1| PREDICTED: similar to CG10575-PA, partial [Apis mellifera]
gi|66504360|ref|XP_392760.2| PREDICTED: similar to ATP synthase O subunit, mitochondrial precursor (Oligomycin sensitivity conferral protein) (OSCP) [Apis mellifera]
gi|66510279|ref|XP_623263.1| PREDICTED: similar to glucosamine (N-acetyl)-6-sulfatase isoform 2 [Apis mellifera]
gi|66513260|ref|XP_623253.1| PREDICTED: similar to mitochondrial acyl carrier protein 1 CG9160-PA, isoform A isoform 2 [Apis mellifera]
gi|66513092|ref|XP_392478.2| PREDICTED: similar to mitochondrial malate dehydrogenase precursor isoform 1 [Apis mellifera]
gi|66513180|ref|XP_623441.1| PREDICTED: similar to CG7712-PA [Apis mellifera]
gi|66512834|ref|XP_395069.2| PREDICTED: similar to CG6330-PA, isoform A [Apis mellifera]
gi|66508624|ref|XP_623526.1| PREDICTED: similar to Rpb8 CG11246-PA isoform 2 [Apis mellifera]
gi|66512883|ref|XP_623080.1| PREDICTED: similar to Enolase CG17654-PA, isoform A [Apis mellifera]
gi|66508573|ref|XP_625149.1| PREDICTED: similar to CG18003-PB, isoform B [Apis mellifera]
gi|66511554|ref|XP_393207.2| PREDICTED: similar to glucocerebrosidase precursor isoform 1 [Apis mellifera]
gi|66513257|ref|XP_392280.2| PREDICTED: similar to mitochondrial acyl carrier protein 1 CG9160-PB, isoform B isoform 1 [Apis mellifera]
gi|66509800|ref|XP_623880.1| PREDICTED: similar to Probable glutaminyl-tRNA synthetase (Glutamine--tRNA ligase) (GlnRS) [Apis mellifera]
gi|66509679|ref|XP_395764.2| PREDICTED: similar to CTP:phosphocholine cytidylyltransferase 1 CG1049-PA, isoform A [Apis mellifera]
gi|66506786|ref|XP_394487.2| PREDICTED: similar to CG5362-PA isoform 1 [Apis mellifera]
gi|66508562|ref|XP_625118.1| PREDICTED: similar to CG4802-PA [Apis mellifera]
gi|66509969|ref|XP_395883.2| PREDICTED: similar to coenzyme Q6 homolog [Apis mellifera]
gi|66511756|ref|XP_624052.1| PREDICTED: similar to CG3192-PA, isoform A [Apis mellifera]
gi|66508366|ref|XP_623071.1| PREDICTED: similar to Inosine-5-monophosphate dehydrogenase (IMP dehydrogenase) (IMPDH) (IMPD) (Protein raspberry) isoform 1 [Apis mellifera]
gi|66512450|ref|XP_396261.2| PREDICTED: similar to CG14516-PA, isoform A isoform 1 [Apis mellifera]
gi|66508630|ref|XP_394557.2| PREDICTED: similar to Rpb8 CG11246-PA isoform 1 [Apis mellifera]
gi|66507125|ref|XP_623068.1| PREDICTED: similar to CG31140-PC, isoform C isoform 2 [Apis mellifera]
gi|66511322|ref|XP_623076.1| PREDICTED: similar to CG9520-PB, isoform B [Apis mellifera]
gi|66505029|ref|XP_394823.2| PREDICTED: similar to Sphingosine kinase 2 CG32484-PA [Apis mellifera]
gi|66505914|ref|XP_623566.1| PREDICTED: similar to Succinate dehydrogenase B CG3283-PA [Apis mellifera]
gi|66511562|ref|XP_396341.2| PREDICTED: similar to CG1673-PA isoform 1 [Apis mellifera]
gi|66508193|ref|XP_623070.1| PREDICTED: similar to pugilist CG4067-PA, isoform A isoform 1 [Apis mellifera]
gi|66505480|ref|XP_623065.1| PREDICTED: similar to succinate dehydrogenase complex, subunit A, flavoprotein (Fp) isoform 1 [Apis mellifera]
gi|66504336|ref|XP_394304.2| PREDICTED: similar to Tryptophan 2,3-dioxygenase (Tryptophan pyrrolase) (Protein vermilion) [Apis mellifera]
gi|66508197|ref|XP_623143.1| PREDICTED: similar to pugilist CG4067-PA, isoform A isoform 2 [Apis mellifera]
gi|66505538|ref|XP_396374.2| PREDICTED: similar to Argininosuccinate synthase (Citrulline--aspartate ligase) [Apis mellifera]
gi|66508627|ref|XP_623572.1| PREDICTED: similar to Rpb8 CG11246-PA [Apis mellifera]
gi|66506314|ref|XP_395102.2| PREDICTED: similar to Probable UDP-glucose 4-epimerase (Galactowaldenase) (UDP-galactose 4-epimerase) [Apis mellifera]
gi|66510340|ref|XP_396522.2| PREDICTED: similar to retinal degeneration A CG10966-PA, partial [Apis mellifera]
gi|66512039|ref|XP_392432.2| PREDICTED: similar to Sterol carrier protein X-related thiolase CG17320-PA isoform 1 [Apis mellifera]
gi|66512193|ref|XP_392437.2| PREDICTED: similar to CG9172-PA, isoform A [Apis mellifera]
gi|66511125|ref|XP_394638.2| PREDICTED: similar to CG12267-PA [Apis mellifera]
gi|66511007|ref|XP_624244.1| PREDICTED: similar to Ady43A CG1851-PA isoform 2 [Apis mellifera]
gi|66505812|ref|XP_397097.2| PREDICTED: similar to CG12170-PA [Apis mellifera]
gi|66501023|ref|XP_623814.1| PREDICTED: similar to brain washing CG13969-PA [Apis mellifera]
gi|66500170|ref|XP_623603.1| PREDICTED: similar to CG14476-PB, isoform B isoform 2 [Apis mellifera]
gi|66499068|ref|XP_394882.2| PREDICTED: similar to CG9245-PA, isoform A [Apis mellifera]
gi|66500257|ref|XP_392129.2| PREDICTED: similar to Histidine decarboxylase CG3454-PA [Apis mellifera]
gi|66501005|ref|XP_623118.1| PREDICTED: similar to 3-hydroxy-3-methylglutaryl-coenzyme A reductase (HMG-CoA reductase) [Apis mellifera]
gi|66500225|ref|XP_396399.2| PREDICTED: similar to CG7470-PA [Apis mellifera]
gi|66501322|ref|XP_623300.1| PREDICTED: similar to Protein henna isoform 2 [Apis mellifera]
gi|66500946|ref|XP_624397.1| PREDICTED: similar to CG11134-PA [Apis mellifera]
gi|66501325|ref|XP_392163.2| PREDICTED: similar to Henna CG7399-PB, isoform B isoform 1 [Apis mellifera]
gi|66499293|ref|XP_623552.1| PREDICTED: similar to Glucose-6-phosphate isomerase (GPI) (Phosphoglucose isomerase) (PGI) (Phosphohexose isomerase) (PHI) [Apis mellifera]
gi|66499429|ref|XP_392111.2| PREDICTED: similar to CG12262-PA [Apis mellifera]
gi|66501026|ref|XP_395481.2| PREDICTED: similar to 6-pyruvoyl tetrahydrobiopterin synthase (PTPS) (PTP synthase) (Sepiapterin synthase A) (Protein purple) isoform 1 [Apis mellifera]
gi|66499175|ref|XP_394846.2| PREDICTED: similar to CG32495-PB, isoform B [Apis mellifera]
gi|66501438|ref|XP_396701.2| PREDICTED: similar to CG2453-PA [Apis mellifera]
gi|61175210|ref|NP_001012980.1| nitric oxide synthase [Apis mellifera]
gi|58585208|ref|NP_001011633.1| tyrosine hydroxylase [Apis mellifera]
gi|58394474|ref|XP_320749.2| AGAP011761-PA [Anopheles gambiae str. PEST]
gi|48143331|ref|XP_397422.1| PREDICTED: similar to polypeptide GalNAc transferase 5 CG31651-PA [Apis mellifera]
gi|48142692|ref|XP_393605.1| PREDICTED: similar to Glyceraldehyde-3-phosphate dehydrogenase 2 (Glyceraldehyde-3-phosphate dehydrogenase II) (GAPDH II) isoform 1 [Apis mellifera]
gi|48141273|ref|XP_397202.1| PREDICTED: similar to HMG Coenzyme A synthase CG4311-PA, isoform A [Apis mellifera]
gi|283436154|ref|NP_001164445.1| glutamine synthetase [Apis mellifera]
gi|48141628|ref|XP_393563.1| PREDICTED: similar to Probable uridine-cytidine kinase (UCK) (Uridine monophosphokinase) (Cytidine monophosphokinase) isoform 1 [Apis mellifera]
gi|48138633|ref|XP_393413.1| PREDICTED: similar to Ferrochelatase, mitochondrial precursor (Protoheme ferro-lyase) (Heme synthetase) isoform 1 [Apis mellifera]
gi|48133431|ref|XP_396716.1| PREDICTED: similar to beta-1,3-glucuronyltransferase 3 (glucuronosyltransferase I) [Apis mellifera]
gi|48124643|ref|XP_393266.1| PREDICTED: similar to alcohol dehydrogenase 5 [Apis mellifera]
gi|48120572|ref|XP_396465.1| PREDICTED: similar to CG6463-PA [Apis mellifera]
gi|48124579|ref|XP_396561.1| PREDICTED: similar to Rpb5 CG11979-PA [Apis mellifera]
gi|110764007|ref|XP_396570.3| PREDICTED: similar to CG6903-PA [Apis mellifera]
gi|48118838|ref|XP_393208.1| PREDICTED: similar to Y4C6B.6 [Apis mellifera]
gi|66511547|ref|XP_623210.1| PREDICTED: similar to glucocerebrosidase precursor [Apis mellifera]
gi|110760210|ref|XP_001121882.1| PREDICTED: similar to ATPase coupling factor 6 CG4412-PA [Apis mellifera]
gi|48109902|ref|XP_393116.1| PREDICTED: similar to GXIVsPLA2 CG17035-PA, isoform A [Apis mellifera]
gi|48107260|ref|XP_393089.1| PREDICTED: similar to CG9306-PA [Apis mellifera]
gi|48106318|ref|XP_393056.1| PREDICTED: similar to CG6666-PA [Apis mellifera]
gi|48105285|ref|XP_393006.1| PREDICTED: similar to Probable UDP-glucose 4-epimerase (Galactowaldenase) (UDP-galactose 4-epimerase) [Apis mellifera]
gi|48105783|ref|XP_396002.1| PREDICTED: similar to RNA polymerase II 15kD subunit CG3284-PA [Apis mellifera]
gi|48103807|ref|XP_395652.1| PREDICTED: similar to phosphopantothenoylcysteine decarboxylase [Apis mellifera]
gi|48104474|ref|XP_395789.1| PREDICTED: similar to CG8680-PA [Apis mellifera]
gi|48104307|ref|XP_392935.1| PREDICTED: similar to CG31648-PA isoform 1 [Apis mellifera]
gi|48104864|ref|XP_392983.1| PREDICTED: similar to CG3683-PA, isoform A [Apis mellifera]
gi|48104556|ref|XP_395802.1| PREDICTED: similar to Alpha-methylacyl-CoA racemase (2-methylacyl-CoA racemase) (2-arylpropionyl-CoA epimerase) [Apis mellifera]
gi|48103576|ref|XP_392875.1| PREDICTED: similar to CG1998-PA isoform 1 [Apis mellifera]
gi|48104369|ref|XP_395765.1| PREDICTED: similar to CG10672-PA [Apis mellifera]
gi|110764370|ref|XP_001120728.1| PREDICTED: similar to CG5548-PA [Apis mellifera]
gi|48102814|ref|XP_392811.1| PREDICTED: similar to lethal (1) G0156 CG12233-PA, isoform A [Apis mellifera]
gi|110764629|ref|XP_392845.3| PREDICTED: similar to CG1129-PA, isoform A [Apis mellifera]
gi|48101426|ref|XP_392672.1| PREDICTED: similar to CG1746-PA, isoform A isoform 1 [Apis mellifera]
gi|110762648|ref|XP_395130.3| PREDICTED: similar to CG16935-PA [Apis mellifera]
gi|110764713|ref|XP_392723.3| PREDICTED: similar to glycerol kinase isoform 2 [Apis mellifera]
gi|48100966|ref|XP_392639.1| PREDICTED: similar to bellwether CG3612-PA isoform 1 [Apis mellifera]
gi|48101013|ref|XP_392640.1| PREDICTED: similar to Probable dolichol-phosphate mannosyltransferase (Dolichol-phosphate mannose synthase) (Dolichyl-phosphate beta-D-mannosyltransferase) (Mannose-P-dolichol synthase) (MPD synthase) (DPM synthase) [Apis mellifera]
gi|48099854|ref|XP_392599.1| PREDICTED: similar to VhaPPA1-1 CG7007-PA [Apis mellifera]
gi|48098562|ref|XP_394104.1| PREDICTED: similar to Dipeptidase B CG9285-PA, isoform A [Apis mellifera]
gi|48099278|ref|XP_394885.1| PREDICTED: similar to CG12079-PA [Apis mellifera]
gi|48097100|ref|XP_391843.1| PREDICTED: similar to yippee interacting protein 2 CG4600-PA [Apis mellifera]
gi|48098315|ref|XP_394036.1| PREDICTED: similar to ATP synthase D chain, mitochondrial [Apis mellifera]
gi|48097831|ref|XP_393902.1| PREDICTED: similar to Dihydrofolate reductase [Apis mellifera]
gi|48097614|ref|XP_391922.1| PREDICTED: similar to four wheel drive CG7004-PA, isoform A [Apis mellifera]
gi|48097552|ref|XP_393811.1| PREDICTED: similar to CG4825-PA [Apis mellifera]
gi|48097748|ref|XP_393876.1| PREDICTED: similar to CG5028-PA [Apis mellifera]
gi|48096676|ref|XP_392498.1| PREDICTED: similar to CG6465-PA [Apis mellifera]
gi|48098039|ref|XP_391994.1| PREDICTED: similar to Aconitase CG9244-PB [Apis mellifera]
gi|48098309|ref|XP_394033.1| PREDICTED: similar to methylcrotonoyl-Coenzyme A carboxylase 2 (beta) [Apis mellifera]
gi|48097825|ref|XP_393899.1| PREDICTED: similar to Deoxyuridine 5-triphosphate nucleotidohydrolase (dUTPase) (dUTP pyrophosphatase) (PPAR-interacting protein 4) (PIP4) isoform 1 [Apis mellifera]
gi|48098353|ref|XP_394049.1| PREDICTED: similar to CG6718-PB, isoform B [Apis mellifera]
gi|48097536|ref|XP_391916.1| PREDICTED: similar to CG9140-PA [Apis mellifera]
gi|48098241|ref|XP_392023.1| PREDICTED: similar to lethal (3) neo18 CG9762-PA [Apis mellifera]
gi|48098081|ref|XP_393969.1| PREDICTED: similar to Probable cytochrome P450 9f2 (CYPIXF2) [Apis mellifera]
gi|48095986|ref|XP_394580.1| PREDICTED: similar to CG7789-PA [Apis mellifera]
gi|48096291|ref|XP_394657.1| PREDICTED: similar to ubiquinol-cytochrome c reductase, Rieske iron-sulfur polypeptide 1 [Apis mellifera]
gi|48096130|ref|XP_394614.1| PREDICTED: similar to Putative aldehyde dehydrogenase family 7 member A1 homolog (ALH-9) [Apis mellifera]
gi|48096118|ref|XP_392399.1| PREDICTED: similar to Lissencephaly-1 CG8440-PA, isoform A [Apis mellifera]
gi|48096010|ref|XP_392378.1| PREDICTED: similar to uroporphyrinogen III synthase [Apis mellifera]
gi|48096138|ref|XP_392401.1| PREDICTED: similar to Sorbitol dehydrogenase-2 CG4649-PA [Apis mellifera]
gi|48095960|ref|XP_392368.1| PREDICTED: similar to Cytochrome c oxidase polypeptide Va, mitochondrial precursor [Apis mellifera]
gi|48096057|ref|XP_392390.1| PREDICTED: similar to CG5840-PA, isoform A [Apis mellifera]
gi|48096324|ref|XP_394665.1| PREDICTED: similar to polymerase (RNA) III (DNA directed) polypeptide H isoform 1 [Apis mellifera]
gi|110758428|ref|XP_394662.3| PREDICTED: similar to Ecdysone-inducible gene L3 CG10160-PA [Apis mellifera]
gi|48095935|ref|XP_394562.1| PREDICTED: similar to CG9363-PB, isoform B [Apis mellifera]
gi|296010815|ref|NP_001171538.1| ubiquinone biosynthesis protein COQ7 [Apis mellifera]
gi|58585082|ref|NP_001011570.1| vacuolar H+ ATP synthase 16 kDa proteolipid subunit [Apis mellifera]
gi|58585144|ref|NP_001011598.1| alpha-amylase [Apis mellifera]
gi|62526110|ref|NP_001014992.1| inositol 1,4,5-triphosphate kinase [Apis mellifera]
gi|14669599|gb|AAK71993.1|AF388659_1 1D-myo-inositol-trisphosphate 3-kinase isoform C [Apis mellifera]
gi|58585146|ref|NP_001011603.1| arginine kinase [Apis mellifera]
gi|14669601|gb|AAK71995.1|AF388659_3 1D-myo-inositol-trisphosphate 3-kinase isoform A [Apis mellifera]
gi|58585110|ref|NP_001011585.1| type I inositol 1,4,5-trisphosphate 5-phosphatase [Apis mellifera]
gi|20377081|gb|AAM20738.1|AF259649_1 alpha-amylase [Apis mellifera mellifera]
gi|5114223|gb|AAD40234.1| lambda crystallin-like protein [Apis mellifera]
mTOR
gi|110767999|ref|XP_395876.3| PREDICTED: similar to RPS6-p70-protein kinase CG10539-PA [Apis mellifera]
gi|110767080|ref|XP_001120419.1| PREDICTED: similar to 40S ribosomal protein S6 [Apis mellifera]
gi|110766155|ref|XP_395739.3| PREDICTED: similar to tuberous sclerosis 2 isoform 3 [Apis mellifera]
gi|110765170|ref|XP_624060.2| PREDICTED: similar to raptor [Apis mellifera]
gi|110764913|ref|XP_624290.2| PREDICTED: similar to eukaryotic translation initiation factor 4E [Apis mellifera]
gi|110761240|ref|XP_396874.3| PREDICTED: similar to Akt1 CG4006-PA, isoform A [Apis mellifera]
gi|110758387|ref|XP_001119992.1| PREDICTED: similar to Tsc1 CG6147-PA [Apis mellifera]
gi|110756935|ref|XP_392382.3| PREDICTED: similar to Hypoxia-inducible factor 1 alpha (HIF-1 alpha) (HIF1 alpha) (ARNT-interacting protein) [Apis mellifera]
gi|110755833|ref|XP_393068.3| PREDICTED: similar to Eukaryotic translation initiation factor 4B (eIF-4B) [Apis mellifera]
gi|110755714|ref|XP_623570.2| PREDICTED: similar to Eukaryotic translation initiation factor 4E type 3 (eIF4E type 3) (eIF-4E type 3) (mRNA cap-binding protein type 3) (Eukaryotic translation initiation factor 4E-like 3) (eIF4E-like protein 4E-LP) [Apis mellifera]
gi|110749150|ref|XP_396911.3| PREDICTED: similar to CG8866-PA, isoform A [Apis mellifera]
gi|110749130|ref|XP_394208.3| PREDICTED: similar to Protein kinase 61C CG1210-PC, isoform C [Apis mellifera]
gi|66560999|ref|XP_624950.1| PREDICTED: similar to UNCoordinated family member (unc-51) [Apis mellifera]
gi|66562769|ref|XP_625130.1| PREDICTED: similar to FKBP12-rapamycin complex-associated protein (FK506-binding protein 12-rapamycin complex-associated protein 1) (Rapamycin target protein) (RAPT1) (Mammalian target of rapamycin) (MTOR) isoform 1 [Apis mellifera]
gi|66529891|ref|XP_623371.1| PREDICTED: similar to SNF1A/AMP-activated protein kinase CG3051-PA, isoform A isoform 2 [Apis mellifera]
gi|66530735|ref|XP_624928.1| PREDICTED: similar to RPS6-p70-protein kinase CG10539-PA [Apis mellifera]
gi|66518863|ref|XP_623897.1| PREDICTED: similar to Pi3K92E CG4141-PA, isoform A [Apis mellifera]
gi|66508466|ref|XP_394955.2| PREDICTED: similar to ribosomal protein S6 kinase polypeptide 3 isoform 1 [Apis mellifera]
gi|66501185|ref|XP_393376.2| PREDICTED: similar to Protein Mo25 (dMo25) [Apis mellifera]
gi|66500538|ref|XP_392119.2| PREDICTED: similar to Phosphatidylinositol 3-kinase regulatory subunit alpha (PI3-kinase p85-subunit alpha) (PtdIns-3-kinase p85-alpha) (PI3K) [Apis mellifera]
gi|48120544|ref|XP_393223.1| PREDICTED: similar to G protein beta subunit-like [Apis mellifera]
gi|48105813|ref|XP_393029.1| PREDICTED: similar to Mitogen-activated protein kinase 1 (Extracellular signal-regulated kinase 2) (ERK-2) (Mitogen-activated protein kinase 2) (MAP kinase 2) (MAPK 2) (p42-MAPK) (ERT1) [Apis mellifera]
gi|48098905|ref|XP_392564.1| PREDICTED: similar to Rheb CG1081-PA, isoform A [Apis mellifera]
Natural Killer Cell Cytoxicity
gi|110764306|ref|XP_001119958.1| PREDICTED: similar to p21/Cdc42/Rac1-activated kinase 1 [Apis mellifera]
gi|110762638|ref|XP_624101.2| PREDICTED: similar to small wing CG4200-PA [Apis mellifera]
gi|110760957|ref|XP_391906.3| PREDICTED: similar to NFAT CG11172-PA [Apis mellifera]
gi|110761314|ref|XP_391874.3| PREDICTED: similar to Protein C kinase 53E CG6622-PB, isoform B isoform 1 [Apis mellifera]
gi|110755795|ref|XP_394519.3| PREDICTED: similar to Protein phosphatase 2B at 14D CG9842-PA [Apis mellifera]
gi|110749146|ref|XP_001120737.1| PREDICTED: similar to Downstream of raf1 CG15793-PA [Apis mellifera]
gi|66558220|ref|XP_623951.1| PREDICTED: similar to Ras-related protein Rac1 isoform 1 [Apis mellifera]
gi|66562741|ref|XP_623751.1| PREDICTED: similar to Calcineurin subunit B isoform 2 (Protein phosphatase 2B regulatory subunit) [Apis mellifera]
gi|66542483|ref|XP_396932.2| PREDICTED: similar to vav CG7893-PA, isoform A [Apis mellifera]
gi|66520066|ref|XP_395635.2| PREDICTED: similar to SHC-adaptor protein CG3715-PA [Apis mellifera]
gi|66518863|ref|XP_623897.1| PREDICTED: similar to Pi3K92E CG4141-PA, isoform A [Apis mellifera]
gi|66524277|ref|XP_623354.1| PREDICTED: similar to downstream of receptor kinase CG6033-PA, isoform A [Apis mellifera]
gi|201023355|ref|NP_001128420.1| protein kinase C [Apis mellifera]
gi|66500538|ref|XP_392119.2| PREDICTED: similar to Phosphatidylinositol 3-kinase regulatory subunit alpha (PI3-kinase p85-subunit alpha) (PtdIns-3-kinase p85-alpha) (PI3K) [Apis mellifera]
gi|48138650|ref|XP_393416.1| PREDICTED: similar to Downstream of raf1 CG15793-PA [Apis mellifera]
gi|48105813|ref|XP_393029.1| PREDICTED: similar to Mitogen-activated protein kinase 1 (Extracellular signal-regulated kinase 2) (ERK-2) (Mitogen-activated protein kinase 2) (MAP kinase 2) (MAPK 2) (p42-MAPK) (ERT1) [Apis mellifera]
gi|48096761|ref|XP_392514.1| PREDICTED: similar to CG2185-PA [Apis mellifera]
gi|110751332|ref|XP_394288.3| PREDICTED: similar to Ras-like protein 1 [Apis mellifera]
gi|6518421|dbj|BAA87894.1| protein kinase C [Apis mellifera]
Neuroactiive ligand receptor interaction
gi|118150508|ref|NP_001071289.1| serotonin receptor 7 [Apis mellifera]
gi|110772535|ref|XP_001123254.1| PREDICTED: similar to 5-hydroxytryptamine receptor 1 (5-HT receptor) (Serotonin receptor 1) (5HT-dro), partial [Apis mellifera]
gi|110767620|ref|XP_001122425.1| PREDICTED: similar to 5-hydroxytryptamine receptor 1 (5-HT receptor) (Serotonin receptor 1) (5HT-dro), partial [Apis mellifera]
gi|110765902|ref|XP_001123033.1| PREDICTED: similar to Neuropeptide F-like Receptor 76F CG7395-PA [Apis mellifera]
gi|110762260|ref|XP_001122479.1| PREDICTED: similar to Amyotrophic lateral sclerosis 2 chromosome region candidate gene 19 protein (Partitioning-defective 3-like protein) (PAR3-L protein) (PAR3-beta) [Apis mellifera]
gi|110760849|ref|XP_396046.3| PREDICTED: similar to CG32843-PA, partial [Apis mellifera]
gi|110759288|ref|XP_395477.3| PREDICTED: similar to CG7918-PA, partial [Apis mellifera]
gi|110759143|ref|XP_395760.3| PREDICTED: similar to muscarinic Acetylcholine Receptor 60C CG4356-PB, isoform B [Apis mellifera]
gi|110756029|ref|XP_395227.3| PREDICTED: similar to Metabotropic glutamate receptor 7 precursor (mGluR7) [Apis mellifera]
gi|110754982|ref|XP_392294.3| PREDICTED: similar to metabotropic GABA-B receptor subtype 1 CG15274-PA [Apis mellifera]
gi|68124050|emb|CAJ09695.1| NMDA-type glutamate receptor subunit 1, variant 7 (NR1.7) [Apis mellifera carnica]
gi|68124044|emb|CAJ09692.1| NMDA-type glutamate receptor subunit 1, variant 4 (NR1.4) [Apis mellifera carnica]
gi|68124042|emb|CAJ09691.1| NMDA-type glutamate receptor subunit 1, variant 3 (NR1.3) [Apis mellifera carnica]
gi|68124040|emb|CAJ09690.1| NMDA-type glutamate receptor subunit 1, variant 2 (NR1.2) [Apis mellifera carnica]
gi|68124048|emb|CAJ09694.1| NMDA-type glutamate receptor subunit 1, variant 6 (NR1.6) [Apis mellifera carnica]
gi|68124046|emb|CAJ09693.1| NMDA-type glutamate receptor subunit 1, variant 5 (NR1.5) [Apis mellifera carnica]
gi|68124056|emb|CAJ09698.1| NMDA-type glutamate receptor subunit 1, variant 10 (NR1.10) [Apis mellifera carnica]
gi|68124052|emb|CAJ09696.1| NMDA-type glutamate receptor subunit 1, variant 8 (NR1.8) [Apis mellifera carnica]
gi|68124058|emb|CAJ09699.1| NMDA-type glutamate receptor subunit 1, variant 11 (NR1.11) [Apis mellifera carnica]
gi|68124054|emb|CAJ09697.1| NMDA-type glutamate receptor subunit 1, variant 9 (NR1.9) [Apis mellifera carnica]
gi|66561002|ref|XP_397432.2| PREDICTED: similar to CG2789-PA [Apis mellifera]
gi|66505680|ref|XP_397268.2| PREDICTED: similar to CG8422-PA, partial [Apis mellifera]
gi|94400905|ref|NP_001035354.1| adipokinetic hormone receptor [Apis mellifera]
gi|48139558|ref|XP_397024.1| PREDICTED: similar to Allatostatin Receptor CG2872-PB, isoform B [Apis mellifera]
gi|58585190|ref|NP_001011623.1| metabotropic glutamate receptor B [Apis mellifera]
gi|58585192|ref|NP_001011624.1| metabotropic glutamate receptor 1 [Apis mellifera]
gi|38569388|gb|AAR24352.1| metabotropic glutamate receptor 1 [Apis mellifera]
gi|58585096|ref|NP_001011573.1| NMDA receptor 1 [Apis mellifera]
gi|58585130|ref|NP_001011595.1| dopamine receptor, D1 [Apis mellifera]
Notch
gi|110762277|ref|XP_392577.3| PREDICTED: similar to dishevelled 3 [Apis mellifera]
gi|110761700|ref|XP_624559.2| PREDICTED: similar to Nicastrin precursor [Apis mellifera]
gi|110761011|ref|XP_393831.3| PREDICTED: similar to Neurogenic locus protein delta precursor [Apis mellifera]
gi|110761152|ref|XP_623898.2| PREDICTED: similar to fringe CG10580-PA [Apis mellifera]
gi|110759698|ref|XP_394976.3| PREDICTED: similar to Rpd3 CG7471-PA isoform 1 [Apis mellifera]
gi|110759189|ref|XP_001120834.1| PREDICTED: similar to deltex CG3929-PA [Apis mellifera]
gi|110757516|ref|XP_392425.3| PREDICTED: similar to groucho CG8384-PE, isoform E isoform 1 [Apis mellifera]
gi|110756634|ref|XP_396620.3| PREDICTED: similar to Presenilin CG18803-PB, isoform B [Apis mellifera]
gi|110755817|ref|XP_392345.2| PREDICTED: similar to anterior pharynx defective 1 CG2855-PA [Apis mellifera]
gi|110755423|ref|XP_396734.3| PREDICTED: similar to Neurogenic locus Notch protein precursor [Apis mellifera]
gi|110751285|ref|XP_001122031.1| PREDICTED: similar to nejire CG15319-PB [Apis mellifera]
gi|66548413|ref|XP_392682.2| PREDICTED: similar to C-terminal-binding protein (CtBP protein) (dCtBP) isoform 1 [Apis mellifera]
gi|66530897|ref|XP_624086.1| PREDICTED: similar to presenilin enhancer CG33198-PA isoform 1 [Apis mellifera]
gi|66513194|ref|XP_623623.1| PREDICTED: similar to Bx42 CG8264-PA [Apis mellifera]
gi|66507742|ref|XP_623993.1| PREDICTED: similar to Tace CG7908-PA, isoform A isoform 2 [Apis mellifera]
gi|48142181|ref|XP_397309.1| PREDICTED: similar to Suppressor of Hairless CG3497-PA [Apis mellifera]
gi|48095930|ref|XP_394560.1| PREDICTED: similar to Jagged-1 precursor (Jagged1) (hJ1) (CD339 antigen) [Apis mellifera]
Phagosome
gi|110777801|ref|XP_001120025.1| PREDICTED: similar to RAB7, member RAS oncogene family [Apis mellifera]
gi|110775533|ref|XP_001120262.1| PREDICTED: similar to Actin 88F CG5178-PA [Apis mellifera]
gi|110767927|ref|XP_001121579.1| PREDICTED: similar to Phosphotidylinositol 3 kinase 59F CG5373-PA [Apis mellifera]
gi|110764069|ref|XP_395283.3| PREDICTED: similar to Dlic2 CG1938-PA, isoform A [Apis mellifera]
gi|110762741|ref|XP_393989.3| PREDICTED: similar to Hepatocyte growth factor regulated tyrosine kinase substrate CG2903-PC, isoform C [Apis mellifera]
gi|110762983|ref|XP_394038.2| PREDICTED: similar to tubulin, beta, 2 [Apis mellifera]
gi|110761183|ref|XP_623865.2| PREDICTED: similar to Syntaxin-18 (Growth-inhibiting gene 9 protein) [Apis mellifera]
gi|110760467|ref|XP_393666.3| PREDICTED: similar to phosphatidylinositol-3-phosphate/phosphatidylinositol 5-kinase, type III isoform 2 [Apis mellifera]
gi|110759767|ref|XP_001120892.1| PREDICTED: similar to CG14214-PA [Apis mellifera]
gi|110758966|ref|XP_001120255.1| PREDICTED: similar to Sec61 CG9539-PA [Apis mellifera]
gi|110758256|ref|XP_396263.3| PREDICTED: similar to Vha100-2 CG18617-PB, isoform B isoform 1 [Apis mellifera]
gi|110756584|ref|XP_395359.3| PREDICTED: similar to Vacuolar H+ ATPase 44kD C subunit CG8048-PC, isoform C [Apis mellifera]
gi|66558220|ref|XP_623951.1| PREDICTED: similar to Ras-related protein Rac1 isoform 1 [Apis mellifera]
gi|66554962|ref|XP_623287.1| PREDICTED: similar to CG3305-PA isoform 2 [Apis mellifera]
gi|66556287|ref|XP_625098.1| PREDICTED: similar to Vacuolar ATP synthase subunit E (V-ATPase E subunit) (Vacuolar proton pump E subunit) (V-ATPase 28 kDa subunit) [Apis mellifera]
gi|66548758|ref|XP_393438.2| PREDICTED: similar to Vacuolar ATP synthase subunit d 1 (V-ATPase d subunit 1) (Vacuolar proton pump d subunit 1) (V-ATPase 39 kDa subunit 1) [Apis mellifera]
gi|66547471|ref|XP_625015.1| PREDICTED: similar to Actin-5C [Apis mellifera]
gi|66553147|ref|XP_624346.1| PREDICTED: similar to Vacuolar ATP synthase subunit G (V-ATPase G subunit) (Vacuolar proton pump G subunit) (V-ATPase 13 kDa subunit) [Apis mellifera]
gi|66545506|ref|XP_392689.2| PREDICTED: similar to Calreticulin CG9429-PA isoform 1 [Apis mellifera]
gi|66529931|ref|XP_624852.1| PREDICTED: similar to Vacuolar H+ ATPase 14kD subunit CG8210-PA [Apis mellifera]
gi|66531434|ref|XP_624112.1| PREDICTED: similar to Vacuolar H+-ATPase 55kD B subunit CG17369-PB, isoform B [Apis mellifera]
gi|66535209|ref|XP_623220.1| PREDICTED: similar to Tubulin alpha-1 chain [Apis mellifera]
gi|66526286|ref|XP_396853.2| PREDICTED: similar to short wing CG18000-PK, isoform K [Apis mellifera]
gi|66531681|ref|XP_624907.1| PREDICTED: similar to Calnexin 99A CG11958-PB, isoform B isoform 1 [Apis mellifera]
gi|66515294|ref|XP_394769.2| PREDICTED: similar to Vacuolar ATP synthase subunit D 1 (V-ATPase D subunit 1) (Vacuolar proton pump D subunit 1) (dV-ATPase D) isoform 1 [Apis mellifera]
gi|66515272|ref|XP_623495.1| PREDICTED: similar to Vacuolar ATP synthase catalytic subunit A, osteoclast isoform (V-ATPase subunit A 2) (Vacuolar proton pump alpha subunit 2) (V-ATPase 69 kDa subunit 2) (Isoform HO68) isoform 1 [Apis mellifera]
gi|66513815|ref|XP_396838.2| PREDICTED: similar to CG7359-PA [Apis mellifera]
gi|66521545|ref|XP_391936.2| PREDICTED: similar to Tubulin alpha-1 chain [Apis mellifera]
gi|66509789|ref|XP_623736.1| PREDICTED: similar to Actin 88F CG5178-PA [Apis mellifera]
gi|66509780|ref|XP_623619.1| PREDICTED: similar to Actin-87E isoform 1 [Apis mellifera]
gi|66512146|ref|XP_396269.2| PREDICTED: similar to syntaxin 7 isoform 1 [Apis mellifera]
gi|297591985|ref|NP_001172074.1| actin related protein 1 [Apis mellifera]
gi|110755262|ref|XP_001119885.1| PREDICTED: similar to Protein transport protein Sec61 subunit beta [Apis mellifera]
gi|48099854|ref|XP_392599.1| PREDICTED: similar to VhaPPA1-1 CG7007-PA [Apis mellifera]
gi|48095525|ref|XP_392313.1| PREDICTED: similar to -Tubulin at 56D CG9277-PB, isoform B [Apis mellifera]
gi|48095543|ref|XP_394469.1| PREDICTED: similar to -Tubulin at 60D CG3401-PA [Apis mellifera]
gi|48095547|ref|XP_394471.1| PREDICTED: similar to tubulin, beta, 2 [Apis mellifera]
gi|58585082|ref|NP_001011570.1| vacuolar H+ ATP synthase 16 kDa proteolipid subunit [Apis mellifera]
gi|4220623|dbj|BAA74592.1| actin [Apis mellifera]
Phototransduction
gi|110775533|ref|XP_001120262.1| PREDICTED: similar to Actin 88F CG5178-PA [Apis mellifera]
gi|110762502|ref|XP_001120307.1| PREDICTED: similar to Guanine nucleotide-binding protein gamma-e subunit precursor (Ggamma(e)) [Apis mellifera]
gi|110762628|ref|XP_393968.3| PREDICTED: similar to myosin IIIA [Apis mellifera]
gi|110761314|ref|XP_391874.3| PREDICTED: similar to Protein C kinase 53E CG6622-PB, isoform B isoform 1 [Apis mellifera]
gi|110759646|ref|XP_392528.3| PREDICTED: similar to no receptor potential A CG3620-PD, isoform D [Apis mellifera]
gi|110759355|ref|XP_392550.3| PREDICTED: similar to multiple PDZ domain protein [Apis mellifera]
gi|110759182|ref|XP_396647.3| PREDICTED: similar to G protein-coupled receptor kinase 1 isoform 1 [Apis mellifera]
gi|110758110|ref|XP_623211.2| PREDICTED: similar to G protein 49B CG17759-PH, isoform H [Apis mellifera]
gi|110757065|ref|XP_001120503.1| PREDICTED: similar to transient receptor potential CG7875-PA [Apis mellifera]
gi|201023361|ref|NP_001128422.1| calcium/calmodulin-dependent protein kinase II [Apis mellifera]
gi|110751211|ref|XP_394299.3| PREDICTED: similar to trp CG5996-PA, isoform A isoform 1 [Apis mellifera]
gi|110750930|ref|XP_392236.3| PREDICTED: similar to Inositol 1,4,5,-tris-phosphate receptor CG1063-PB, isoform B [Apis mellifera]
gi|90968988|gb|ABE02558.1| 1,4,5-trisphosphate receptor [Apis mellifera]
gi|66547471|ref|XP_625015.1| PREDICTED: similar to Actin-5C [Apis mellifera]
gi|66532842|ref|XP_623538.1| PREDICTED: similar to no receptor potential A CG3620-PA, isoform A, partial [Apis mellifera]
gi|66517414|ref|XP_623184.1| PREDICTED: similar to Arrestin 2 CG5962-PA [Apis mellifera]
gi|66514532|ref|XP_624335.1| PREDICTED: similar to G protein -subunit 76C CG8770-PA [Apis mellifera]
gi|201023355|ref|NP_001128420.1| protein kinase C [Apis mellifera]
gi|66509789|ref|XP_623736.1| PREDICTED: similar to Actin 88F CG5178-PA [Apis mellifera]
gi|66509780|ref|XP_623619.1| PREDICTED: similar to Actin-87E isoform 1 [Apis mellifera]
gi|66512822|ref|XP_623369.1| PREDICTED: similar to G protein 49B CG17759-PH, isoform H isoform 1 [Apis mellifera]
gi|66500686|ref|XP_393429.2| PREDICTED: similar to neither inactivation nor afterpotential C CG5125-PB, isoform B isoform 1 [Apis mellifera]
gi|297591985|ref|NP_001172074.1| actin related protein 1 [Apis mellifera]
gi|6518415|dbj|BAA87893.1| calmodulin kinase II [Apis mellifera]
gi|17647231|ref|NP_523710.1| calmodulin, isoform A [Drosophila melanogaster]
gi|2809067|dbj|BAA24504.1| inositol 1,4,5-triphosphate recepter [Apis mellifera]
gi|4220623|dbj|BAA74592.1| actin [Apis mellifera]
gi|6518421|dbj|BAA87894.1| protein kinase C [Apis mellifera]
Progesterone-mediated Oocyte Maturation
gi|226446429|gb|ACO58580.1| heat shock protein 90 [Apis mellifera]
gi|226446427|gb|ACO58579.1| heat shock protein 90 [Apis mellifera]
gi|226446425|gb|ACO58578.1| heat shock protein 90 [Apis mellifera]
gi|226446423|gb|ACO58577.1| heat shock protein 90 [Apis mellifera]
gi|226446421|gb|ACO58576.1| heat shock protein 90 [Apis mellifera]
gi|226446419|gb|ACO58575.1| heat shock protein 90 [Apis mellifera]
gi|226446417|gb|ACO58574.1| heat shock protein 90 [Apis mellifera]
gi|229892248|ref|NP_001153536.1| heat shock protein 90 [Apis mellifera]
gi|110771247|ref|XP_393016.3| PREDICTED: similar to Adenylyl cyclase 35C CG9210-PA, isoform A, partial [Apis mellifera]
gi|110766467|ref|XP_623507.2| PREDICTED: similar to G2/mitotic-specific cyclin-A [Apis mellifera]
gi|110765116|ref|XP_393093.3| PREDICTED: similar to Cell division control protein 2 homolog (p34 protein kinase) [Apis mellifera]
gi|110765071|ref|XP_624171.2| PREDICTED: similar to G2/mitotic-specific cyclin-B1 [Apis mellifera]
gi|110764410|ref|XP_001122449.1| PREDICTED: similar to anaphase promoting complex subunit 1 [Apis mellifera]
gi|110763133|ref|XP_001122028.1| PREDICTED: similar to cell division cycle 26 [Apis mellifera]
gi|110763455|ref|XP_001120410.1| PREDICTED: similar to anaphase promoting complex subunit 13 [Apis mellifera]
gi|110761543|ref|XP_393450.3| PREDICTED: similar to cyclin-dependent kinase 2 [Apis mellifera]
gi|110760817|ref|XP_624914.2| PREDICTED: similar to Adenylyl cyclase 35C CG9210-PA, isoform A [Apis mellifera]
gi|110761240|ref|XP_396874.3| PREDICTED: similar to Akt1 CG4006-PA, isoform A [Apis mellifera]
gi|110760572|ref|XP_393771.3| PREDICTED: similar to anaphase-promoting complex subunit 5 [Apis mellifera]
gi|110760107|ref|XP_393711.2| PREDICTED: similar to cAMP-dependent protein kinase CG6117-PA, isoform A [Apis mellifera]
gi|110759471|ref|XP_624596.2| PREDICTED: similar to Adenylyl cyclase 76E CG7978-PA [Apis mellifera]
gi|110758787|ref|XP_395384.3| PREDICTED: similar to p38b CG7393-PA [Apis mellifera]
gi|110758212|ref|XP_392456.3| PREDICTED: similar to heat shock protein 1, beta isoform 1 [Apis mellifera]
gi|110756189|ref|XP_001122138.1| PREDICTED: similar to APC11 anaphase promoting complex subunit 11 isoform 2 [Apis mellifera]
gi|110749905|ref|XP_394147.2| PREDICTED: similar to protein KINase family member (kin-1) [Apis mellifera]
gi|110749824|ref|XP_395168.3| PREDICTED: similar to heat shock protein 1, alpha [Apis mellifera]
gi|110749546|ref|XP_001122069.1| PREDICTED: similar to CG14030-PA [Apis mellifera]
gi|110749146|ref|XP_001120737.1| PREDICTED: similar to Downstream of raf1 CG15793-PA [Apis mellifera]
gi|118150480|ref|NP_001071276.1| adenylate cyclase 3 [Apis mellifera]
gi|66565521|ref|XP_392806.2| PREDICTED: similar to basket CG5680-PB, partial [Apis mellifera]
gi|66564764|ref|XP_396165.2| PREDICTED: similar to Anaphase-promoting complex subunit 7 (APC7) (Cyclosome subunit 7) [Apis mellifera]
gi|66562652|ref|XP_623291.1| PREDICTED: similar to retina aberrant in pattern CG3000-PA, isoform A isoform 1 [Apis mellifera]
gi|66546729|ref|XP_395172.2| PREDICTED: similar to Guanine nucleotide-binding protein G(i) subunit alpha 65A [Apis mellifera]
gi|66553034|ref|XP_396707.2| PREDICTED: similar to Serine/threonine-protein kinase polo [Apis mellifera]
gi|66545215|ref|XP_395411.2| PREDICTED: similar to morula CG3060-PA, partial [Apis mellifera]
gi|66531676|ref|XP_396738.2| PREDICTED: similar to CG11419-PA [Apis mellifera]
gi|66533399|ref|XP_393301.2| PREDICTED: similar to anaphase-promoting complex subunit 4 [Apis mellifera]
gi|66520053|ref|XP_397108.2| PREDICTED: similar to CycB3 CG5814-PA [Apis mellifera]
gi|66517547|ref|XP_393696.2| PREDICTED: similar to mad2 CG17498-PA [Apis mellifera]
gi|66518863|ref|XP_623897.1| PREDICTED: similar to Pi3K92E CG4141-PA, isoform A [Apis mellifera]
gi|66507696|ref|XP_395376.2| PREDICTED: similar to oo18 RNA-binding protein CG10868-PA, isoform A [Apis mellifera]
gi|66512625|ref|XP_623939.1| PREDICTED: similar to heat shock protein 90-alpha isoform 2 [Apis mellifera]
gi|66507692|ref|XP_623316.1| PREDICTED: similar to Cell division cycle protein 16 homolog (CDC16Hs) (Anaphase promoting complex subunit 6) (APC6) (Cyclosome subunit 6) [Apis mellifera]
gi|66508466|ref|XP_394955.2| PREDICTED: similar to ribosomal protein S6 kinase polypeptide 3 isoform 1 [Apis mellifera]
gi|66500538|ref|XP_392119.2| PREDICTED: similar to Phosphatidylinositol 3-kinase regulatory subunit alpha (PI3-kinase p85-subunit alpha) (PtdIns-3-kinase p85-alpha) (PI3K) [Apis mellifera]
gi|48138650|ref|XP_393416.1| PREDICTED: similar to Downstream of raf1 CG15793-PA [Apis mellifera]
gi|48138874|ref|XP_396943.1| PREDICTED: similar to CDC23 (cell division cycle 23, yeast, homolog) [Apis mellifera]
gi|48105813|ref|XP_393029.1| PREDICTED: similar to Mitogen-activated protein kinase 1 (Extracellular signal-regulated kinase 2) (ERK-2) (Mitogen-activated protein kinase 2) (MAP kinase 2) (MAPK 2) (p42-MAPK) (ERT1) [Apis mellifera]
gi|110751332|ref|XP_394288.3| PREDICTED: similar to Ras-like protein 1 [Apis mellifera]
gi|48126576|ref|XP_393285.1| PREDICTED: similar to cAMP-dependent protein kinase catalytic subunit (PKA C) isoform 1 [Apis mellifera]
Proteasome
gi|110767398|ref|XP_397196.3| PREDICTED: similar to Proteasome subunit alpha type 4 (Proteasome component C9) (Macropain subunit C9) (Multicatalytic endopeptidase complex subunit C9) (Proteasome subunit L) [Apis mellifera]
gi|110764564|ref|XP_623807.2| PREDICTED: similar to Pomp CG9324-PA [Apis mellifera]
gi|110762823|ref|XP_624958.2| PREDICTED: similar to Proteasome subunit beta type 3 (Proteasome theta chain) (Proteasome chain 13) (Proteasome component C10-II) [Apis mellifera]
gi|110761835|ref|XP_393321.3| PREDICTED: similar to proteasome (prosome, macropain) subunit, beta type, 6 [Apis mellifera]
gi|110756754|ref|XP_001121383.1| PREDICTED: similar to proteasome (prosome, macropain) activator subunit 4 [Apis mellifera]
gi|66547365|ref|XP_392692.2| PREDICTED: similar to proteasome (prosome, macropain) 26S subunit, non-ATPase, 13 [Apis mellifera]
gi|66546020|ref|XP_623947.1| PREDICTED: similar to Probable 26S proteasome non-ATPase regulatory subunit 3 (26S proteasome subunit S3) (Diphenol oxidase A2 component) (DOX-A2) [Apis mellifera]
gi|66552230|ref|XP_393559.2| PREDICTED: similar to Rpn11 CG18174-PA isoform 1 [Apis mellifera]
gi|66536893|ref|XP_623743.1| PREDICTED: similar to Rpt1 CG1341-PA [Apis mellifera]
gi|66541426|ref|XP_624341.1| PREDICTED: similar to Proteasome subunit alpha type 5 (Proteasome zeta chain) (Macropain zeta chain) (Multicatalytic endopeptidase complex zeta chain) [Apis mellifera]
gi|66530404|ref|XP_625032.1| PREDICTED: similar to Proteasome subunit alpha type 1 (Proteasome component C2) (Macropain subunit C2) (Multicatalytic endopeptidase complex subunit C2) (Proteasome nu chain) [Apis mellifera]
gi|66530076|ref|XP_393370.2| PREDICTED: similar to proteasome 26S non-ATPase subunit 12 [Apis mellifera]
gi|66524917|ref|XP_393112.2| PREDICTED: similar to 26S proteasome non-ATPase regulatory subunit 4 (26S proteasome regulatory subunit S5A) (Multiubiquitin chain-binding protein) (54 kDa subunit of mu particle) (p54) [Apis mellifera]
gi|66519842|ref|XP_391905.2| PREDICTED: similar to Proteasome 2 subunit CG3329-PA [Apis mellifera]
gi|66522335|ref|XP_391960.2| PREDICTED: similar to Mov34 CG3416-PA [Apis mellifera]
gi|66518140|ref|XP_393166.2| PREDICTED: similar to Putative proteasome inhibitor [Apis mellifera]
gi|66520165|ref|XP_623053.1| PREDICTED: similar to 26S protease regulatory subunit 8 isoform 1 [Apis mellifera]
gi|66519390|ref|XP_624301.1| PREDICTED: similar to proteasome (prosome, macropain) 26S subunit, non-ATPase, 2 [Apis mellifera]
gi|66519157|ref|XP_393468.2| PREDICTED: similar to CG17331-PA isoform 1 [Apis mellifera]
gi|66522015|ref|XP_393883.2| PREDICTED: similar to REG CG1591-PA [Apis mellifera]
gi|66519267|ref|XP_625217.1| PREDICTED: similar to 26S proteasome non-ATPase regulatory subunit 8 (26S proteasome regulatory subunit S14) (p31) [Apis mellifera]
gi|66509809|ref|XP_625119.1| PREDICTED: hypothetical protein [Apis mellifera]
gi|66503873|ref|XP_624697.1| PREDICTED: similar to 26S proteasome non-ATPase regulatory subunit 6 (26S proteasome regulatory subunit S10) (Rpn7 protein) [Apis mellifera]
gi|66509714|ref|XP_393513.2| PREDICTED: similar to Rpt3 CG16916-PA [Apis mellifera]
gi|66506837|ref|XP_394680.2| PREDICTED: similar to Pros5 CG12323-PA, isoform A [Apis mellifera]
gi|66512107|ref|XP_395163.2| PREDICTED: similar to Proteasome subunit beta type 1 (Proteasome 26 kDa subunit) [Apis mellifera]
gi|66509032|ref|XP_623527.1| PREDICTED: similar to Proteasome 26S subunit subunit 4 ATPase CG5289-PA isoform 1 [Apis mellifera]
gi|66501020|ref|XP_623784.1| PREDICTED: similar to Rpt4 CG3455-PA [Apis mellifera]
gi|48142173|ref|XP_393583.1| PREDICTED: similar to Proteasome subunit alpha type 7-1 (Proteasome 28 kDa subunit 1) (PROS-Dm28.1) isoform 1 [Apis mellifera]
gi|48128110|ref|XP_393294.1| PREDICTED: similar to Proteasome 25kD subunit CG5266-PA [Apis mellifera]
gi|48117538|ref|XP_393197.1| PREDICTED: similar to Rpn2 CG11888-PA [Apis mellifera]
gi|48101907|ref|XP_392722.1| PREDICTED: similar to Tat-binding protein-1 CG10370-PA [Apis mellifera]
gi|48100320|ref|XP_394993.1| PREDICTED: similar to Proteasome subunit beta type 4 precursor (Proteasome beta chain) (Macropain beta chain) (Multicatalytic endopeptidase complex beta chain) (Proteasome chain 3) [Apis mellifera]
gi|48096769|ref|XP_392518.1| PREDICTED: similar to Proteasome subunit alpha type 3 (Proteasome component C8) (Macropain subunit C8) (Multicatalytic endopeptidase complex subunit C8) [Apis mellifera]
gi|48097764|ref|XP_391945.1| PREDICTED: similar to Proteasome p44.5 subunit CG10149-PB, isoform B isoform 1 [Apis mellifera]
Regulation of Autophagy
gi|110767927|ref|XP_001121579.1| PREDICTED: similar to Phosphotidylinositol 3 kinase 59F CG5373-PA [Apis mellifera]
gi|110762810|ref|XP_001120069.1| PREDICTED: similar to Autophagy-specific gene 8a CG32672-PA [Apis mellifera]
gi|110758892|ref|XP_001122360.1| PREDICTED: similar to Autophagy-specific gene 7 CG5489-PA, isoform A [Apis mellifera]
gi|110749853|ref|XP_001122289.1| PREDICTED: similar to phosphoinositide-3-kinase, regulatory subunit 4, p150 [Apis mellifera]
gi|110749150|ref|XP_396911.3| PREDICTED: similar to CG8866-PA, isoform A [Apis mellifera]
gi|66564768|ref|XP_624693.1| PREDICTED: similar to Aut1 CG6877-PA [Apis mellifera]
gi|66560999|ref|XP_624950.1| PREDICTED: similar to UNCoordinated family member (unc-51) [Apis mellifera]
gi|66546402|ref|XP_623456.1| PREDICTED: similar to APG5 autophagy 5-like protein isoform 2 [Apis mellifera]
gi|66529516|ref|XP_624577.1| PREDICTED: similar to Autophagy-specific gene 4 CG4428-PA [Apis mellifera]
gi|66529891|ref|XP_623371.1| PREDICTED: similar to SNF1A/AMP-activated protein kinase CG3051-PA, isoform A isoform 2 [Apis mellifera]
gi|110761068|ref|XP_393739.3| PREDICTED: similar to CG6194-PA [Apis mellifera]
gi|48095924|ref|XP_392365.1| PREDICTED: similar to Beclin-1-like protein (Autophagy protein 6-like) (APG6-like) [Apis mellifera]
Wnt
gi|110773823|ref|XP_001120202.1| PREDICTED: similar to alpha isoform of regulatory subunit A, protein phosphatase 2 [Apis mellifera]
gi|110772451|ref|XP_397248.3| PREDICTED: similar to Mitogen-activated protein kinase kinase kinase 7 (Transforming growth factor-beta-activated kinase 1) (TGF-beta-activated kinase 1) [Apis mellifera]
gi|110765285|ref|XP_624558.2| PREDICTED: similar to APC-like CG1451-PA, partial [Apis mellifera]
gi|110764453|ref|XP_395388.3| PREDICTED: similar to wingless-related MMTV integration site 7B, partial [Apis mellifera]
gi|110764485|ref|XP_001121879.1| PREDICTED: similar to porcupine homolog [Apis mellifera]
gi|110763529|ref|XP_392838.3| PREDICTED: similar to Mothers against decapentaplegic homolog 4 (SMAD 4) (Mothers against DPP homolog 4) (Smad4) isoform 1 [Apis mellifera]
gi|110762277|ref|XP_392577.3| PREDICTED: similar to dishevelled 3 [Apis mellifera]
gi|110760957|ref|XP_391906.3| PREDICTED: similar to NFAT CG11172-PA [Apis mellifera]
gi|110761314|ref|XP_391874.3| PREDICTED: similar to Protein C kinase 53E CG6622-PB, isoform B isoform 1 [Apis mellifera]
gi|110760811|ref|XP_001120899.1| PREDICTED: similar to naked cuticle 1 homolog [Apis mellifera]
gi|110760823|ref|XP_001120373.1| PREDICTED: similar to Axin-2 (Axis inhibition protein 2) [Apis mellifera]
gi|110760677|ref|XP_395574.3| PREDICTED: similar to casein kinase 1 epsilon [Apis mellifera]
gi|110759904|ref|XP_397259.3| PREDICTED: similar to frizzled 2 CG9739-PA, isoform A isoform 1 [Apis mellifera]
gi|110760107|ref|XP_393711.2| PREDICTED: similar to cAMP-dependent protein kinase CG6117-PA, isoform A [Apis mellifera]
gi|110759614|ref|XP_392531.3| PREDICTED: similar to Dishevelled Associated Activator of Morphogenesis CG14622-PC, isoform C [Apis mellifera]
gi|110759646|ref|XP_392528.3| PREDICTED: similar to no receptor potential A CG3620-PD, isoform D [Apis mellifera]
gi|110759170|ref|XP_001120228.1| PREDICTED: similar to arrow CG5912-PA, partial [Apis mellifera]
gi|110758002|ref|XP_392477.3| PREDICTED: similar to delta isoform of regulatory subunit B56, protein phosphatase 2A [Apis mellifera]
gi|110757516|ref|XP_392425.3| PREDICTED: similar to groucho CG8384-PE, isoform E isoform 1 [Apis mellifera]
gi|201023361|ref|NP_001128422.1| calcium/calmodulin-dependent protein kinase II [Apis mellifera]
gi|110755795|ref|XP_394519.3| PREDICTED: similar to Protein phosphatase 2B at 14D CG9842-PA [Apis mellifera]
gi|110755131|ref|XP_394432.3| PREDICTED: similar to nemo CG7892-PE, isoform E [Apis mellifera]
gi|110751285|ref|XP_001122031.1| PREDICTED: similar to nejire CG15319-PB [Apis mellifera]
gi|110749800|ref|XP_396945.3| PREDICTED: similar to Protein Wnt-6 precursor [Apis mellifera]
gi|110749905|ref|XP_394147.2| PREDICTED: similar to protein KINase family member (kin-1) [Apis mellifera]
gi|110749774|ref|XP_396056.3| PREDICTED: similar to Mothers against decapentaplegic homolog 3 (SMAD 3) (Mothers against DPP homolog 3) (Mad3) isoform 1 [Apis mellifera]
gi|110749296|ref|XP_394201.2| PREDICTED: similar to prickle CG11084-PA, isoform A [Apis mellifera]
gi|66565521|ref|XP_392806.2| PREDICTED: similar to basket CG5680-PB, partial [Apis mellifera]
gi|66558220|ref|XP_623951.1| PREDICTED: similar to Ras-related protein Rac1 isoform 1 [Apis mellifera]
gi|66556512|ref|XP_623105.1| PREDICTED: similar to Serine/threonine-protein phosphatase 2A catalytic subunit alpha isoform (PP2A-alpha) isoform 1 [Apis mellifera]
gi|66564402|ref|XP_396161.2| PREDICTED: similar to calcyclin binding protein [Apis mellifera]
gi|66562741|ref|XP_623751.1| PREDICTED: similar to Calcineurin subunit B isoform 2 (Protein phosphatase 2B regulatory subunit) [Apis mellifera]
gi|66548413|ref|XP_392682.2| PREDICTED: similar to C-terminal-binding protein (CtBP protein) (dCtBP) isoform 1 [Apis mellifera]
gi|66552874|ref|XP_397473.2| PREDICTED: similar to wingless-type MMTV integration site family, member 5B precursor [Apis mellifera]
gi|66546653|ref|XP_623225.1| PREDICTED: similar to Ras-like GTP-binding protein Rho1 isoform 2 [Apis mellifera]
gi|66542058|ref|XP_623915.1| PREDICTED: similar to supernumerary limbs CG3412-PA [Apis mellifera]
gi|66525038|ref|XP_393612.2| PREDICTED: similar to casein kinase 1, alpha 1 [Apis mellifera]
gi|66532842|ref|XP_623538.1| PREDICTED: similar to no receptor potential A CG3620-PA, isoform A, partial [Apis mellifera]
gi|66518963|ref|XP_393260.2| PREDICTED: similar to casein kinase II, alpha 1 polypeptide isoform 1 [Apis mellifera]
gi|66513692|ref|XP_624048.1| PREDICTED: similar to casein kinase 2 beta [Apis mellifera]
gi|297515465|ref|NP_001172034.1| armadillo segment polarity protein [Apis mellifera]
gi|66515192|ref|XP_392504.2| PREDICTED: similar to shaggy CG2621-PA, isoform A isoform 1 [Apis mellifera]
gi|66523378|ref|XP_394044.2| PREDICTED: similar to Cullin-1 (CUL-1) isoform 1 [Apis mellifera]
gi|201023355|ref|NP_001128420.1| protein kinase C [Apis mellifera]
gi|66504030|ref|XP_392758.2| PREDICTED: similar to skpA CG16983-PA, isoform A isoform 1 [Apis mellifera]
gi|66509149|ref|XP_625183.1| PREDICTED: similar to shifted CG3135-PA [Apis mellifera]
gi|66504975|ref|XP_623905.1| PREDICTED: similar to Van Gogh CG8075-PA [Apis mellifera]
gi|66508741|ref|XP_623652.1| PREDICTED: similar to widerborst CG5643-PC, isoform C isoform 1 [Apis mellifera]
gi|66503909|ref|XP_394284.2| PREDICTED: similar to Ubiquitin ligase SIAH1 (Seven in absentia homolog 1) (Siah-1) (Siah-1a) [Apis mellifera]
gi|66505413|ref|XP_623523.1| PREDICTED: similar to frizzled 7 [Apis mellifera]
gi|51874084|gb|AAU12614.1| wingless [Apis mellifera]
gi|110759735|ref|XP_001122040.1| PREDICTED: similar to c-Jun protein [Apis mellifera]
gi|110749798|ref|XP_396946.3| PREDICTED: similar to Protein wingless precursor (Protein Wnt-1) (dWnt-1) (Protein int-1) (dInt-1) isoform 1 [Apis mellifera]
gi|110749802|ref|XP_396944.3| PREDICTED: similar to wingless-type MMTV integration site family, member 10B precursor [Apis mellifera]
gi|48138396|ref|XP_393401.1| PREDICTED: similar to Ras-like GTP-binding protein Rho1 isoform 1 [Apis mellifera]
gi|48106137|ref|XP_393051.1| PREDICTED: similar to RuvB-like protein 1 isoform 1 [Apis mellifera]
gi|48096761|ref|XP_392514.1| PREDICTED: similar to CG2185-PA [Apis mellifera]
gi|48097023|ref|XP_393667.1| PREDICTED: similar to IRA1 protein isoform 1 [Apis mellifera]
gi|48095046|ref|XP_392227.1| PREDICTED: similar to Roc1a CG16982-PA [Apis mellifera]
gi|31795100|gb|AAP69221.1| wingless [Apis mellifera]
gi|6518415|dbj|BAA87893.1| calmodulin kinase II [Apis mellifera]
gi|48126576|ref|XP_393285.1| PREDICTED: similar to cAMP-dependent protein kinase catalytic subunit (PKA C) isoform 1 [Apis mellifera]
gi|6518421|dbj|BAA87894.1| protein kinase C [Apis mellifera]

## Sheet: N_vitripennis_Gene_List
N.vitripennis Peptide Sequences for conserved pathways
Circadian Rhythm
gi|213972539|ref|NP_001135430.1| S phase kinase associated protein 1 [Nasonia vitripennis]
gi|156554619|ref|XP_001604906.1| PREDICTED: similar to Period alpha [Nasonia vitripennis]
gi|156550420|ref|XP_001600264.1| PREDICTED: similar to ring box protein [Nasonia vitripennis]
gi|156546843|ref|XP_001606405.1| PREDICTED: similar to cryptochrome 2 [Nasonia vitripennis]
gi|156544241|ref|XP_001606829.1| PREDICTED: similar to cullin 1 [Nasonia vitripennis]
gi|156539812|ref|XP_001599257.1| PREDICTED: similar to circadian locomoter output cycles kaput protein (dclock) (dpas1) [Nasonia vitripennis]
gi|156538467|ref|XP_001606604.1| PREDICTED: similar to f-box and wd-40 domain protein [Nasonia vitripennis]
Dorsoventral Axis Formation
gi|156554677|ref|XP_001600539.1| PREDICTED: similar to heterogeneous nuclear ribonucleoprotein [Nasonia vitripennis]
gi|156551105|ref|XP_001603254.1| PREDICTED: similar to GA10609-PA [Nasonia vitripennis]
gi|156549953|ref|XP_001603128.1| PREDICTED: similar to neurogenic locus notch (notch) [Nasonia vitripennis]
gi|156548550|ref|XP_001605040.1| PREDICTED: similar to downstream of receptor kinases (drk) [Nasonia vitripennis]
gi|156547713|ref|XP_001605146.1| PREDICTED: similar to bruno [Nasonia vitripennis]
gi|156545968|ref|XP_001606521.1| PREDICTED: similar to ras [Nasonia vitripennis]
gi|156545732|ref|XP_001605107.1| PREDICTED: similar to CG2845-PA [Nasonia vitripennis]
gi|156545187|ref|XP_001603582.1| PREDICTED: similar to PIWI [Nasonia vitripennis]
gi|156545129|ref|XP_001602384.1| PREDICTED: similar to aubergine [Nasonia vitripennis]
gi|156542082|ref|XP_001602830.1| PREDICTED: similar to epidermal growth factor receptor [Nasonia vitripennis]
Decapentaplegic
gi|213972539|ref|NP_001135430.1| S phase kinase associated protein 1 [Nasonia vitripennis]
gi|156552071|ref|XP_001604637.1| PREDICTED: hypothetical protein [Nasonia vitripennis]
gi|156550420|ref|XP_001600264.1| PREDICTED: similar to ring box protein [Nasonia vitripennis]
gi|156549821|ref|XP_001606601.1| PREDICTED: similar to E3 ubiquitin ligase [Nasonia vitripennis]
gi|156547500|ref|XP_001600229.1| PREDICTED: similar to phosphatase [Nasonia vitripennis]
gi|156547255|ref|XP_001601460.1| PREDICTED: similar to mothers against dpp protein [Nasonia vitripennis]
gi|156547087|ref|XP_001602284.1| PREDICTED: similar to activin [Nasonia vitripennis]
gi|156547004|ref|XP_001600462.1| PREDICTED: similar to ribosomal protein S6 kinase, partial [Nasonia vitripennis]
gi|156546751|ref|XP_001605215.1| PREDICTED: similar to smad4 [Nasonia vitripennis]
gi|156546653|ref|XP_001603493.1| PREDICTED: similar to RHO kinase, putative [Nasonia vitripennis]
gi|156546226|ref|XP_001604848.1| PREDICTED: similar to bone morphogenetic protein receptor type II, putative [Nasonia vitripennis]
gi|156544950|ref|XP_001607487.1| PREDICTED: similar to putative Rho1 isoform 1 [Nasonia vitripennis]
gi|156544840|ref|XP_001606830.1| PREDICTED: similar to GA13644-PA [Nasonia vitripennis]
gi|156544249|ref|XP_001606867.1| PREDICTED: similar to p70 ribosomal protein S6 kinase [Nasonia vitripennis]
gi|156544241|ref|XP_001606829.1| PREDICTED: similar to cullin 1 [Nasonia vitripennis]
gi|156543579|ref|XP_001603876.1| PREDICTED: similar to GA18973-PA [Nasonia vitripennis]
gi|156542323|ref|XP_001599611.1| PREDICTED: similar to thrombospondin [Nasonia vitripennis]
gi|156538112|ref|XP_001608214.1| PREDICTED: similar to JV15-2 [Nasonia vitripennis]
gi|156537574|ref|XP_001607677.1| PREDICTED: similar to decapentaplegic protein [Nasonia vitripennis]
Endocytosis
gi|229577228|ref|NP_001153330.1| neural precursor cell expressed, developmentally down-regulated 4 [Nasonia vitripennis]
gi|218749814|ref|NP_001136323.1| adaptor-related protein complex 2, alpha 2 subunit [Nasonia vitripennis]
gi|156555644|ref|XP_001603604.1| PREDICTED: similar to GA19137-PA [Nasonia vitripennis]
gi|156555320|ref|XP_001603875.1| PREDICTED: similar to arf gtpase-activating protein [Nasonia vitripennis]
gi|156555267|ref|XP_001601768.1| PREDICTED: similar to ENSANGP00000019192 [Nasonia vitripennis]
gi|156555259|ref|XP_001600568.1| PREDICTED: similar to conserved hypothetical protein [Nasonia vitripennis]
gi|156555175|ref|XP_001603405.1| PREDICTED: similar to GA20050-PA [Nasonia vitripennis]
gi|156555155|ref|XP_001602915.1| PREDICTED: similar to RE46851p [Nasonia vitripennis]
gi|156553974|ref|XP_001602993.1| PREDICTED: similar to Rab5-prov protein [Nasonia vitripennis]
gi|156553540|ref|XP_001601562.1| PREDICTED: similar to conserved hypothetical protein [Nasonia vitripennis]
gi|156553334|ref|XP_001601036.1| PREDICTED: similar to CG7192-PA [Nasonia vitripennis]
gi|156553330|ref|XP_001602387.1| PREDICTED: similar to GA11680-PA [Nasonia vitripennis]
gi|156552834|ref|XP_001599894.1| PREDICTED: similar to past-1 [Nasonia vitripennis]
gi|156551992|ref|XP_001602990.1| PREDICTED: similar to Arfgap3-prov protein [Nasonia vitripennis]
gi|156551916|ref|XP_001607057.1| PREDICTED: similar to putative rab11 [Nasonia vitripennis]
gi|156551902|ref|XP_001606844.1| PREDICTED: similar to GA13067-PA [Nasonia vitripennis]
gi|156551810|ref|XP_001603943.1| PREDICTED: similar to amsh [Nasonia vitripennis]
gi|156551808|ref|XP_001603899.1| PREDICTED: similar to arf6 guanine nucleotide exchange factor [Nasonia vitripennis]
gi|156550821|ref|XP_001600926.1| PREDICTED: similar to VEGFR-A splice form A [Nasonia vitripennis]
gi|156550502|ref|XP_001601910.1| PREDICTED: similar to ENSANGP00000020562 [Nasonia vitripennis]
gi|156550366|ref|XP_001607588.1| PREDICTED: similar to conserved hypothetical protein [Nasonia vitripennis]
gi|156550229|ref|XP_001601845.1| PREDICTED: similar to CG10261-PE [Nasonia vitripennis]
gi|156549821|ref|XP_001606601.1| PREDICTED: similar to E3 ubiquitin ligase [Nasonia vitripennis]
gi|156549792|ref|XP_001606418.1| PREDICTED: similar to CG8532-PA [Nasonia vitripennis]
gi|156549242|ref|XP_001606373.1| PREDICTED: similar to ENSANGP00000011125 [Nasonia vitripennis]
gi|156549068|ref|XP_001607482.1| PREDICTED: similar to hepatocyte growth factor-regulated tyrosine kinase substrate (hgs) [Nasonia vitripennis]
gi|156549044|ref|XP_001607416.1| PREDICTED: similar to GH05001p [Nasonia vitripennis]
gi|156548924|ref|XP_001606817.1| PREDICTED: similar to vascular endothelial growth factor receptor 2 [Nasonia vitripennis]
gi|156548580|ref|XP_001607505.1| PREDICTED: similar to vacuolar sorting protein [Nasonia vitripennis]
gi|156548224|ref|XP_001607117.1| PREDICTED: similar to ELL complex EAP30 subunit [Nasonia vitripennis]
gi|156547889|ref|XP_001608044.1| PREDICTED: similar to heat shock cognate 70 protein [Nasonia vitripennis]
gi|156547603|ref|XP_001603350.1| PREDICTED: similar to ubiquitin protein ligase [Nasonia vitripennis]
gi|156547311|ref|XP_001601664.1| PREDICTED: similar to Parcxpwfx02 [Nasonia vitripennis]
gi|156547217|ref|XP_001604533.1| PREDICTED: similar to ENSANGP00000013218 [Nasonia vitripennis]
gi|156546725|ref|XP_001604700.1| PREDICTED: similar to G protein-coupled receptor kinase type 2 [Nasonia vitripennis]
gi|156546564|ref|XP_001601364.1| PREDICTED: similar to partitioning defective 3, par-3 [Nasonia vitripennis]
gi|156546180|ref|XP_001603804.1| PREDICTED: hypothetical protein [Nasonia vitripennis]
gi|156546012|ref|XP_001607950.1| PREDICTED: similar to chromatin modifying protein 1b [Nasonia vitripennis]
gi|156545740|ref|XP_001605233.1| PREDICTED: similar to ENSANGP00000009396 [Nasonia vitripennis]
gi|156545609|ref|XP_001603212.1| PREDICTED: similar to Jak pathway signal transduction adaptor molecule [Nasonia vitripennis]
gi|156545390|ref|XP_001606370.1| PREDICTED: similar to conserved hypothetical protein [Nasonia vitripennis]
gi|156545171|ref|XP_001603344.1| PREDICTED: similar to GH10594p [Nasonia vitripennis]
gi|156544986|ref|XP_001607995.1| PREDICTED: similar to clathrin heavy chain [Nasonia vitripennis]
gi|156544950|ref|XP_001607487.1| PREDICTED: similar to putative Rho1 isoform 1 [Nasonia vitripennis]
gi|156544830|ref|XP_001606724.1| PREDICTED: similar to phopholipase d [Nasonia vitripennis]
gi|156543973|ref|XP_001604951.1| PREDICTED: similar to heat shock protein Hsp70 [Nasonia vitripennis]
gi|156543591|ref|XP_001604082.1| PREDICTED: similar to RE02759p [Nasonia vitripennis]
gi|156543419|ref|XP_001600601.1| PREDICTED: similar to ENSANGP00000008517 [Nasonia vitripennis]
gi|156543352|ref|XP_001607917.1| PREDICTED: similar to putative Rab7 isoform 1 [Nasonia vitripennis]
gi|156543176|ref|XP_001606034.1| PREDICTED: similar to GA17936-PA [Nasonia vitripennis]
gi|156542929|ref|XP_001601612.1| PREDICTED: similar to ENSANGP00000020738 [Nasonia vitripennis]
gi|156542837|ref|XP_001599773.1| PREDICTED: similar to heat shock protein 70 [Nasonia vitripennis]
gi|289629294|ref|NP_001166228.1| heat shock cognate 70 [Nasonia vitripennis]
gi|156542082|ref|XP_001602830.1| PREDICTED: similar to epidermal growth factor receptor [Nasonia vitripennis]
gi|156542048|ref|XP_001601421.1| PREDICTED: similar to ENSANGP00000016158 [Nasonia vitripennis]
gi|156541984|ref|XP_001599563.1| PREDICTED: similar to tumor suppressor protein, putative [Nasonia vitripennis]
gi|156541732|ref|XP_001602503.1| PREDICTED: similar to ENSANGP00000022823, partial [Nasonia vitripennis]
gi|156541594|ref|XP_001600549.1| PREDICTED: similar to ENSANGP00000020801 [Nasonia vitripennis]
gi|156541379|ref|XP_001600440.1| PREDICTED: similar to putative Rho family small GTP binding protein cdc42 [Nasonia vitripennis]
gi|156540473|ref|XP_001599925.1| PREDICTED: similar to conserved hypothetical protein [Nasonia vitripennis]
gi|156538921|ref|XP_001599254.1| PREDICTED: similar to heat shock protein [Nasonia vitripennis]
gi|156538679|ref|XP_001607761.1| PREDICTED: similar to ENSANGP00000004989 [Nasonia vitripennis]
gi|156538587|ref|XP_001607501.1| PREDICTED: similar to charged multivesicular body protein 4b [Nasonia vitripennis]
gi|156538112|ref|XP_001608214.1| PREDICTED: similar to JV15-2 [Nasonia vitripennis]
gi|156538084|ref|XP_001607770.1| PREDICTED: similar to neuroendocrine differentiation factor [Nasonia vitripennis]
gi|156537339|ref|XP_001606366.1| PREDICTED: similar to GA14759-PA [Nasonia vitripennis]
Hedgehog
gi|283135104|ref|NP_001164381.1| cAMP-dependent protein kinase 1 [Nasonia vitripennis]
gi|272760927|gb|ACZ95821.1| casein kinase 1 alpha 1-like protein [Nasonia vitripennis]
gi|255502323|gb|ACU11641.1| casein kinase 1 alpha 1-like protein [Nasonia vitripennis]
gi|204305458|gb|ACH99585.1| cAMP-dependent protein kinase [Nasonia vitripennis]
gi|193290170|ref|NP_001123271.1| patched [Nasonia vitripennis]
gi|156554968|ref|XP_001602379.1| PREDICTED: similar to rab23 [Nasonia vitripennis]
gi|156554942|ref|XP_001601891.1| PREDICTED: hypothetical protein [Nasonia vitripennis]
gi|156554745|ref|XP_001605475.1| PREDICTED: similar to hedgehog [Nasonia vitripennis]
gi|156552894|ref|XP_001601038.1| PREDICTED: similar to suppressor of fused [Nasonia vitripennis]
gi|156551394|ref|XP_001603535.1| PREDICTED: similar to AT10577p [Nasonia vitripennis]
gi|156551163|ref|XP_001604365.1| PREDICTED: similar to putative hedgehog receptor [Nasonia vitripennis]
gi|156549399|ref|XP_001602427.1| PREDICTED: similar to zinc finger protein [Nasonia vitripennis]
gi|156549060|ref|XP_001607454.1| PREDICTED: similar to serine/threonine protein kinase [Nasonia vitripennis]
gi|156548204|ref|XP_001607046.1| PREDICTED: similar to CG6963-PE [Nasonia vitripennis]
gi|156546320|ref|XP_001606342.1| PREDICTED: similar to Wnt7-1 [Nasonia vitripennis]
gi|156543977|ref|XP_001605266.1| PREDICTED: similar to Wnt5 [Nasonia vitripennis]
gi|156543579|ref|XP_001603876.1| PREDICTED: similar to GA18973-PA [Nasonia vitripennis]
gi|156542961|ref|XP_001602300.1| PREDICTED: similar to conserved hypothetical protein [Nasonia vitripennis]
gi|156541042|ref|XP_001603388.1| PREDICTED: similar to wingless [Nasonia vitripennis]
gi|156541040|ref|XP_001603351.1| PREDICTED: similar to wingless-related MMTV integration site 6 homolog [Nasonia vitripennis]
gi|156541038|ref|XP_001603268.1| PREDICTED: similar to Wnt10a protein [Nasonia vitripennis]
gi|156540385|ref|XP_001601947.1| PREDICTED: similar to mck1 [Nasonia vitripennis]
gi|156538467|ref|XP_001606604.1| PREDICTED: similar to f-box and wd-40 domain protein [Nasonia vitripennis]
gi|283135224|ref|NP_001164367.1| casein kinase 1 alpha 1-like protein [Nasonia vitripennis]
gi|156537574|ref|XP_001607677.1| PREDICTED: similar to decapentaplegic protein [Nasonia vitripennis]
JAK-STAT
gi|156555294|ref|XP_001603336.1| PREDICTED: similar to CG8146-PA [Nasonia vitripennis]
gi|156555175|ref|XP_001603405.1| PREDICTED: similar to GA20050-PA [Nasonia vitripennis]
gi|156554994|ref|XP_001602854.1| PREDICTED: similar to tyrosine protein kinase [Nasonia vitripennis]
gi|156549585|ref|XP_001603045.1| PREDICTED: similar to SD10629p [Nasonia vitripennis]
gi|156548864|ref|XP_001606345.1| PREDICTED: similar to MGC80357 protein [Nasonia vitripennis]
gi|156548550|ref|XP_001605040.1| PREDICTED: similar to downstream of receptor kinases (drk) [Nasonia vitripennis]
gi|156546486|ref|XP_001607391.1| PREDICTED: similar to sumo ligase [Nasonia vitripennis]
gi|156545609|ref|XP_001603212.1| PREDICTED: similar to Jak pathway signal transduction adaptor molecule [Nasonia vitripennis]
gi|156544840|ref|XP_001606830.1| PREDICTED: similar to GA13644-PA [Nasonia vitripennis]
gi|156544712|ref|XP_001605682.1| PREDICTED: similar to suppressors of cytokine signalling [Nasonia vitripennis]
gi|156541823|ref|XP_001600431.1| PREDICTED: similar to phosphatidylinositol 3-kinase catalytic subunit alpha, beta, delta [Nasonia vitripennis]
gi|156537289|ref|XP_001605990.1| PREDICTED: similar to rac serine/threonine kinase [Nasonia vitripennis]
Lysosome
gi|229577317|ref|NP_001153351.1| glucosamine (N-acetyl)-6-sulfatase [Nasonia vitripennis]
gi|229576847|ref|NP_001153389.1| palmitoyl-protein thioesterase 2 [Nasonia vitripennis]
gi|156554186|ref|XP_001600038.1| PREDICTED: similar to CG5722-PA [Nasonia vitripennis]
gi|156553448|ref|XP_001600543.1| PREDICTED: similar to GA13759-PA [Nasonia vitripennis]
gi|156553286|ref|XP_001599374.1| PREDICTED: similar to LP12305p [Nasonia vitripennis]
gi|156553216|ref|XP_001600799.1| PREDICTED: similar to GA19944-PA [Nasonia vitripennis]
gi|156552794|ref|XP_001600967.1| PREDICTED: similar to GA17603-PA [Nasonia vitripennis]
gi|156552637|ref|XP_001603160.1| PREDICTED: similar to GA16177-PA [Nasonia vitripennis]
gi|156552633|ref|XP_001602984.1| PREDICTED: similar to CG3132-PA [Nasonia vitripennis]
gi|156552529|ref|XP_001599424.1| PREDICTED: similar to CG9113-PD [Nasonia vitripennis]
gi|156552022|ref|XP_001603702.1| PREDICTED: similar to lysosomal alpha-mannosidase (mannosidase alpha class 2b member 1) [Nasonia vitripennis]
gi|156551958|ref|XP_001602297.1| PREDICTED: similar to RE03692p [Nasonia vitripennis]
gi|156551860|ref|XP_001604636.1| PREDICTED: similar to vacuolar proton atpases [Nasonia vitripennis]
gi|156551261|ref|XP_001600744.1| PREDICTED: similar to sphingomyelin phosphodiesterase [Nasonia vitripennis]
gi|156551089|ref|XP_001603021.1| PREDICTED: similar to Mannosidase, beta A, lysosomal [Nasonia vitripennis]
gi|156550753|ref|XP_001600237.1| PREDICTED: similar to Vacuolar ATP synthase 16 kDa proteolipid subunit [Nasonia vitripennis]
gi|156550350|ref|XP_001607148.1| PREDICTED: similar to clathrin coat assembly protein ap19 [Nasonia vitripennis]
gi|156550309|ref|XP_001603446.1| PREDICTED: similar to saposin [Nasonia vitripennis]
gi|156548722|ref|XP_001603353.1| PREDICTED: similar to LOC100037210 protein [Nasonia vitripennis]
gi|156548718|ref|XP_001603248.1| PREDICTED: similar to beta-N-acetylglucosaminidase NAG2 [Nasonia vitripennis]
gi|156548608|ref|XP_001607851.1| PREDICTED: similar to vacuolar proton atpases isoform 6 [Nasonia vitripennis]
gi|156548606|ref|XP_001607815.1| PREDICTED: similar to vacuolar proton atpases isoform 3 [Nasonia vitripennis]
gi|156548604|ref|XP_001607811.1| PREDICTED: similar to vacuolar proton atpases isoform 2 [Nasonia vitripennis]
gi|156548602|ref|XP_001607818.1| PREDICTED: similar to vacuolar proton atpases isoform 4 [Nasonia vitripennis]
gi|156548600|ref|XP_001607843.1| PREDICTED: similar to vacuolar proton atpases isoform 5 [Nasonia vitripennis]
gi|156548598|ref|XP_001607798.1| PREDICTED: similar to vacuolar proton atpases isoform 1 [Nasonia vitripennis]
gi|156547737|ref|XP_001605478.1| PREDICTED: similar to AP-3 complex beta3B subunit [Nasonia vitripennis]
gi|156547735|ref|XP_001605466.1| PREDICTED: similar to vacuolar ATP synthase subunit h [Nasonia vitripennis]
gi|156547516|ref|XP_001605391.1| PREDICTED: similar to 40-kDa V-ATPase subunit [Nasonia vitripennis]
gi|156546466|ref|XP_001607324.1| PREDICTED: similar to cathepsin F like protease [Nasonia vitripennis]
gi|156546000|ref|XP_001607757.1| PREDICTED: similar to clathrin coat assembly protein ap-1 [Nasonia vitripennis]
gi|156545487|ref|XP_001606979.1| PREDICTED: similar to alpha-n-acetylglucosaminidase [Nasonia vitripennis]
gi|156544988|ref|XP_001608002.1| PREDICTED: similar to vacuolar ATP synthase proteolipid subunit [Nasonia vitripennis]
gi|156544986|ref|XP_001607995.1| PREDICTED: similar to clathrin heavy chain [Nasonia vitripennis]
gi|156544522|ref|XP_001607195.1| PREDICTED: similar to beta-adaptin Drosophila 1 [Nasonia vitripennis]
gi|156544464|ref|XP_001607661.1| PREDICTED: similar to ENSANGP00000021162 [Nasonia vitripennis]
gi|156544462|ref|XP_001607655.1| PREDICTED: similar to ENSANGP00000021162 [Nasonia vitripennis]
gi|156544407|ref|XP_001607508.1| PREDICTED: similar to deoxyribonuclease ii [Nasonia vitripennis]
gi|156544167|ref|XP_001606301.1| PREDICTED: similar to conserved hypothetical protein [Nasonia vitripennis]
gi|156543090|ref|XP_001605245.1| PREDICTED: hypothetical protein [Nasonia vitripennis]
gi|239787108|ref|NP_001155157.1| aspartylglucosaminidase [Nasonia vitripennis]
gi|156542060|ref|XP_001601772.1| PREDICTED: similar to beta-N-acetylglucosaminidase [Nasonia vitripennis]
gi|156541821|ref|XP_001600369.1| PREDICTED: similar to beta-hexosaminidase b [Nasonia vitripennis]
gi|156541393|ref|XP_001600441.1| PREDICTED: hypothetical protein [Nasonia vitripennis]
gi|156541000|ref|XP_001600897.1| PREDICTED: similar to clathrin coat assembly protein [Nasonia vitripennis]
gi|156540513|ref|XP_001599097.1| PREDICTED: similar to GA15778-PA [Nasonia vitripennis]
gi|156540177|ref|XP_001600912.1| PREDICTED: similar to GH22722p [Nasonia vitripennis]
gi|156540163|ref|XP_001600885.1| PREDICTED: similar to GA17603-PA [Nasonia vitripennis]
gi|156540161|ref|XP_001600855.1| PREDICTED: similar to LD24465p [Nasonia vitripennis]
gi|156540145|ref|XP_001602820.1| PREDICTED: similar to Golgi associated, gamma adaptin ear containing, ARF binding protein 1 [Nasonia vitripennis]
gi|156538841|ref|XP_001607999.1| PREDICTED: similar to glucosidase, alpha, acid [Nasonia vitripennis]
gi|156538413|ref|XP_001605894.1| PREDICTED: similar to beta-N-acetylglucosaminidase FDL [Nasonia vitripennis]
gi|156537259|ref|XP_001605578.1| PREDICTED: similar to CG7291-PA [Nasonia vitripennis]
MAPK
gi|156555690|ref|XP_001602735.1| PREDICTED: similar to conserved hypothetical protein [Nasonia vitripennis]
gi|156548550|ref|XP_001605040.1| PREDICTED: similar to downstream of receptor kinases (drk) [Nasonia vitripennis]
gi|156546168|ref|XP_001603467.1| PREDICTED: similar to GA22020-PA [Nasonia vitripennis]
gi|156545968|ref|XP_001606521.1| PREDICTED: similar to ras [Nasonia vitripennis]
gi|156545732|ref|XP_001605107.1| PREDICTED: similar to CG2845-PA [Nasonia vitripennis]
gi|156543915|ref|XP_001607119.1| PREDICTED: similar to receptor tyrosine kinase Torso-like protein [Nasonia vitripennis]
gi|156542082|ref|XP_001602830.1| PREDICTED: similar to epidermal growth factor receptor [Nasonia vitripennis]
Metabolic Pathways
gi|300360558|ref|NP_001177939.1| methylmalonate-semialdehyde dehydrogenase [acylating], mitochondrial precursor [Nasonia vitripennis]
gi|300116734|ref|NP_001177860.1| cytochrome c oxidase assembly protein COX15 homolog [Nasonia vitripennis]
gi|292494890|ref|NP_001167608.1| uridine-cytidine kinase 1-like 1 [Nasonia vitripennis]
gi|289177169|ref|NP_001165999.1| cytochrome P450 6AS30 [Nasonia vitripennis]
gi|289177063|ref|NP_001165942.1| cytochrome P450 9AH2 [Nasonia vitripennis]
gi|289177028|ref|NP_001165931.1| glutathione S-transferase Z1 [Nasonia vitripennis]
gi|288856349|ref|NP_001165825.1| NADH dehydrogenase [ubiquinone] 1 alpha subcomplex subunit 8 [Nasonia vitripennis]
gi|288856347|ref|NP_001165824.1| NADH dehydrogenase [ubiquinone] 1 alpha subcomplex subunit 5 [Nasonia vitripennis]
gi|288856301|ref|NP_001165802.1| succinate dehydrogenase [ubiquinone] iron-sulfur subunit, mitochondrial [Nasonia vitripennis]
gi|283046759|ref|NP_001164327.1| fructose-bisphosphate aldolase isoform B [Nasonia vitripennis]
gi|270268641|gb|ACZ65862.1| ENSANGP00000017418-like protein [Nasonia vitripennis]
gi|270268501|gb|ACZ65792.1| NADH dehydrogenase-like protein [Nasonia vitripennis]
gi|270268499|gb|ACZ65791.1| NADH dehydrogenase-like protein [Nasonia vitripennis]
gi|269847876|ref|NP_001161704.1| nitric oxide synthase [Nasonia vitripennis]
gi|269784699|ref|NP_001161450.1| NADH dehydrogenase [ubiquinone] 1 beta subcomplex subunit 8, mitochondrial [Nasonia vitripennis]
gi|269784689|ref|NP_001161447.1| NADH-ubiquinone oxidoreductase 75 kDa subunit, mitochondrial precursor [Nasonia vitripennis]
gi|269784671|ref|NP_001161440.1| ATP synthase subunit epsilon, mitochondrial isoform B [Nasonia vitripennis]
gi|268607734|ref|NP_001161323.1| acyl carrier protein, mitochondrial isoform 3 [Nasonia vitripennis]
gi|268607730|ref|NP_001161321.1| acyl carrier protein, mitochondrial isoform 1 [Nasonia vitripennis]
gi|268370157|ref|NP_001161259.1| polypeptide GalNAc transferase 6-like [Nasonia vitripennis]
gi|268370120|ref|NP_001161241.1| NADH dehydrogenase [ubiquinone] iron-sulfur protein 7, mitochondrial [Nasonia vitripennis]
gi|260677898|gb|ACX48092.1| phosphoglucose isomerase-like protein [Nasonia vitripennis]
gi|240255403|ref|NP_001155298.1| NADH dehydrogenase [ubiquinone] iron-sulfur protein 5 [Nasonia vitripennis]
gi|229892296|ref|NP_001153501.1| oxoglutarate (alpha-ketoglutarate) dehydrogenase (lipoamide) [Nasonia vitripennis]
gi|229608903|ref|NP_001153472.1| beta-1,3-glucuronyltransferase [Nasonia vitripennis]
gi|229606083|ref|NP_001153450.1| cytochrome c1, heme protein, mitochondrial [Nasonia vitripennis]
gi|229577383|ref|NP_001153366.1| ATP synthase subunit beta, mitochondrial [Nasonia vitripennis]
gi|229577327|ref|NP_001153354.1| serine hydroxymethyltransferase 1 (soluble) [Nasonia vitripennis]
gi|229577317|ref|NP_001153351.1| glucosamine (N-acetyl)-6-sulfatase [Nasonia vitripennis]
gi|229577204|ref|NP_001153324.1| S-adenosylhomocysteine hydrolase [Nasonia vitripennis]
gi|229577142|ref|NP_001153434.1| alpha glucosidase II alpha subunit-like [Nasonia vitripennis]
gi|229576961|ref|NP_001153411.1| aldo-keto reductase-like [Nasonia vitripennis]
gi|229576847|ref|NP_001153389.1| palmitoyl-protein thioesterase 2 [Nasonia vitripennis]
gi|219879810|ref|NP_001137380.1| RNA polymerase II subunit 7 [Nasonia vitripennis]
gi|215272402|ref|NP_001135804.1| CTP synthase [Nasonia vitripennis]
gi|215272308|ref|NP_001135813.1| hydroxymethylbilane synthase [Nasonia vitripennis]
gi|215272305|ref|NP_001135812.1| ceramide glucosyltransferase [Nasonia vitripennis]
gi|211909372|gb|ACJ12965.1| fumarylacetate hydrolase-like protein [Nasonia vitripennis]
gi|211909352|gb|ACJ12955.1| fumarylacetate hydrolase-like protein [Nasonia vitripennis]
gi|211904138|ref|NP_001123086.2| APAF1 interacting protein [Nasonia vitripennis]
gi|197245424|ref|NP_001127803.1| acyl-Coenzyme A oxidase 3 [Nasonia vitripennis]
gi|156555781|ref|XP_001603060.1| PREDICTED: similar to triacylglycerol lipase, pancreatic [Nasonia vitripennis]
gi|156555760|ref|XP_001602610.1| PREDICTED: similar to CG7430-PA [Nasonia vitripennis]
gi|156555706|ref|XP_001603173.1| PREDICTED: similar to DNA-directed RNA polymerase III, 62-kS-subunit, putative [Nasonia vitripennis]
gi|156555662|ref|XP_001603929.1| PREDICTED: similar to conserved hypothetical protein [Nasonia vitripennis]
gi|156555646|ref|XP_001603631.1| PREDICTED: similar to coproporphyrinogen iii oxidase [Nasonia vitripennis]
gi|156555620|ref|XP_001603028.1| PREDICTED: hypothetical protein [Nasonia vitripennis]
gi|156555578|ref|XP_001605000.1| PREDICTED: similar to allantoicase [Nasonia vitripennis]
gi|156555556|ref|XP_001604257.1| PREDICTED: hypothetical protein [Nasonia vitripennis]
gi|156555548|ref|XP_001604006.1| PREDICTED: similar to phosphatidylinositol 4-kinase [Nasonia vitripennis]
gi|156555534|ref|XP_001603205.1| PREDICTED: similar to ferrochelatase [Nasonia vitripennis]
gi|156555519|ref|XP_001604618.1| PREDICTED: similar to Methylcrotonoyl-Coenzyme A carboxylase 2 (beta) [Nasonia vitripennis]
gi|156555392|ref|XP_001605406.1| PREDICTED: similar to gdp mannose-4,6-dehydratase [Nasonia vitripennis]
gi|156555346|ref|XP_001604691.1| PREDICTED: similar to L(B002) [Nasonia vitripennis]
gi|156555286|ref|XP_001605157.1| PREDICTED: similar to cytosolic malate dehydrogenase [Nasonia vitripennis]
gi|219879833|ref|NP_001137382.1| RNA polymerase II subunit 10 [Nasonia vitripennis]
gi|156555257|ref|XP_001600217.1| PREDICTED: similar to ENSANGP00000013067 [Nasonia vitripennis]
gi|156555247|ref|XP_001604236.1| PREDICTED: similar to spingomyelin synthetase [Nasonia vitripennis]
gi|156555239|ref|XP_001604130.1| PREDICTED: similar to MGC52653 protein [Nasonia vitripennis]
gi|156555189|ref|XP_001603682.1| PREDICTED: similar to dihydropyrimidine amidohydrolase [Nasonia vitripennis]
gi|156555173|ref|XP_001603371.1| PREDICTED: similar to putative glycerol kinase [Nasonia vitripennis]
gi|156555105|ref|XP_001604528.1| PREDICTED: hypothetical protein [Nasonia vitripennis]
gi|156555081|ref|XP_001604254.1| PREDICTED: similar to gpi inositol deacylase pgap1 [Nasonia vitripennis]
gi|156554896|ref|XP_001600507.1| PREDICTED: similar to ENSANGP00000017622 [Nasonia vitripennis]
gi|156554853|ref|XP_001606624.1| PREDICTED: similar to estradiol 17 beta-dehydrogenase [Nasonia vitripennis]
gi|156554781|ref|XP_001605961.1| PREDICTED: similar to Ndpkz4 protein [Nasonia vitripennis]
gi|156554759|ref|XP_001605679.1| PREDICTED: similar to ENSANGP00000021639 [Nasonia vitripennis]
gi|156554747|ref|XP_001601797.1| PREDICTED: similar to S-adenosylmethionine synthetase [Nasonia vitripennis]
gi|156554643|ref|XP_001605280.1| PREDICTED: similar to n-acetylglucosaminyltransferase vi [Nasonia vitripennis]
gi|239049727|ref|NP_001155061.1| phosphatidylinositol glycan anchor biosynthesis, class P [Nasonia vitripennis]
gi|156554573|ref|XP_001600933.1| PREDICTED: similar to 6-phosphogluconate dehydrogenase [Nasonia vitripennis]
gi|156554540|ref|XP_001605473.1| PREDICTED: similar to phosphomannomutase [Nasonia vitripennis]
gi|156554538|ref|XP_001605457.1| PREDICTED: similar to phosphatidate phosphatase [Nasonia vitripennis]
gi|156554505|ref|XP_001605026.1| PREDICTED: similar to malic enzyme [Nasonia vitripennis]
gi|156554467|ref|XP_001604369.1| PREDICTED: similar to RE09732p [Nasonia vitripennis]
gi|156554459|ref|XP_001601449.1| PREDICTED: similar to ENSANGP00000011707 [Nasonia vitripennis]
gi|156554417|ref|XP_001603599.1| PREDICTED: similar to CG8782-PA [Nasonia vitripennis]
gi|156554415|ref|XP_001603570.1| PREDICTED: similar to ornithine aminotransferase [Nasonia vitripennis]
gi|156554375|ref|XP_001604192.1| PREDICTED: similar to ENSANGP00000020207 [Nasonia vitripennis]
gi|156554312|ref|XP_001602730.1| PREDICTED: similar to ENSANGP00000026086 [Nasonia vitripennis]
gi|156554302|ref|XP_001602407.1| PREDICTED: similar to deoxycytidylate deaminase [Nasonia vitripennis]
gi|156554298|ref|XP_001602754.1| PREDICTED: similar to alcohol dehydrogenase [Nasonia vitripennis]
gi|283046761|ref|NP_001164328.1| fructose-bisphosphate aldolase isoform A [Nasonia vitripennis]
gi|156554272|ref|XP_001602007.1| PREDICTED: similar to KCR1 [Nasonia vitripennis]
gi|288856277|ref|NP_001165793.1| NADH dehydrogenase [ubiquinone] 1 alpha subcomplex subunit 2 [Nasonia vitripennis]
gi|156554222|ref|XP_001600909.1| PREDICTED: similar to GA18098-PA [Nasonia vitripennis]
gi|156554208|ref|XP_001600537.1| PREDICTED: similar to ENSANGP00000018867 [Nasonia vitripennis]
gi|156554194|ref|XP_001600162.1| PREDICTED: similar to ENSANGP00000013942 [Nasonia vitripennis]
gi|283135248|ref|NP_001164377.1| glucose-6-phosphate isomerase [Nasonia vitripennis]
gi|156554181|ref|XP_001599962.1| PREDICTED: similar to CG8311-PA [Nasonia vitripennis]
gi|288856335|ref|NP_001165818.1| ATP synthase subunit delta, mitochondrial [Nasonia vitripennis]
gi|288856309|ref|NP_001165807.1| cytochrome b-c1 complex subunit 7 [Nasonia vitripennis]
gi|156554104|ref|XP_001600689.1| PREDICTED: similar to ENSANGP00000025789 [Nasonia vitripennis]
gi|156554066|ref|XP_001600088.1| PREDICTED: similar to ENSANGP00000007901 [Nasonia vitripennis]
gi|156553984|ref|XP_001603134.1| PREDICTED: similar to glycerol kinase [Nasonia vitripennis]
gi|156553954|ref|XP_001602577.1| PREDICTED: similar to MGC131263 protein [Nasonia vitripennis]
gi|156553925|ref|XP_001602037.1| PREDICTED: similar to GA16368-PA [Nasonia vitripennis]
gi|156553875|ref|XP_001600932.1| PREDICTED: similar to 4-hydroxyphenylpyruvate dioxygenase [Nasonia vitripennis]
gi|283135234|ref|NP_001164372.1| NADH dehydrogenase [ubiquinone] 1 alpha subcomplex subunit 6 [Nasonia vitripennis]
gi|156553785|ref|XP_001602017.1| PREDICTED: similar to ethanolamine-phosphate cytidylyltransferase [Nasonia vitripennis]
gi|156553745|ref|XP_001601332.1| PREDICTED: similar to beta1,4 mannosyltransferase [Nasonia vitripennis]
gi|156553723|ref|XP_001600828.1| PREDICTED: similar to GA19489-PA [Nasonia vitripennis]
gi|156553705|ref|XP_001600253.1| PREDICTED: similar to ENSANGP00000011408 [Nasonia vitripennis]
gi|156553655|ref|XP_001600547.1| PREDICTED: similar to mitochondrial malate dehydrogenase [Nasonia vitripennis]
gi|288856271|ref|NP_001165791.1| NADH dehydrogenase [ubiquinone] 1 beta subcomplex subunit 7 [Nasonia vitripennis]
gi|156553528|ref|XP_001601296.1| PREDICTED: similar to GA20891-PA [Nasonia vitripennis]
gi|156553526|ref|XP_001601268.1| PREDICTED: similar to ENSANGP00000011599 [Nasonia vitripennis]
gi|156553413|ref|XP_001599320.1| PREDICTED: similar to ribose-phosphate pyrophosphokinase 1, putative [Nasonia vitripennis]
gi|156553409|ref|XP_001599017.1| PREDICTED: similar to CG12262-PA [Nasonia vitripennis]
gi|156553366|ref|XP_001601777.1| PREDICTED: similar to Gamma-glutamyltransferase 1 [Nasonia vitripennis]
gi|156553316|ref|XP_001600288.1| PREDICTED: hypothetical protein [Nasonia vitripennis]
gi|156553310|ref|XP_001599735.1| PREDICTED: similar to tryptophan oxygenase [Nasonia vitripennis]
gi|156553306|ref|XP_001599426.1| PREDICTED: similar to ENSANGP00000011437 [Nasonia vitripennis]
gi|156553304|ref|XP_001599652.1| PREDICTED: similar to GA21752-PA [Nasonia vitripennis]
gi|156553268|ref|XP_001599541.1| PREDICTED: similar to conserved hypothetical protein [Nasonia vitripennis]
gi|156553216|ref|XP_001600799.1| PREDICTED: similar to GA19944-PA [Nasonia vitripennis]
gi|156553202|ref|XP_001600021.1| PREDICTED: similar to adenosine deaminase-like [Nasonia vitripennis]
gi|156553139|ref|XP_001601595.1| PREDICTED: similar to ENSANGP00000021852 [Nasonia vitripennis]
gi|156553135|ref|XP_001601542.1| PREDICTED: similar to GA12283-PA [Nasonia vitripennis]
gi|156553050|ref|XP_001605179.1| PREDICTED: similar to GA19673-PA [Nasonia vitripennis]
gi|156552973|ref|XP_001603555.1| PREDICTED: similar to SD04273p [Nasonia vitripennis]
gi|156552848|ref|XP_001600075.1| PREDICTED: similar to cystathionine beta-synthase [Nasonia vitripennis]
gi|288856303|ref|NP_001165803.1| succinate dehydrogenase [ubiquinone] cytochrome b small subunit, mitochondrial [Nasonia vitripennis]
gi|156552822|ref|XP_001599706.1| PREDICTED: similar to ENSANGP00000011555 [Nasonia vitripennis]
gi|156552762|ref|XP_001599325.1| PREDICTED: similar to dolichyl-phosphate mannosyltransferase [Nasonia vitripennis]
gi|156552756|ref|XP_001599952.1| PREDICTED: similar to CG10253-PA [Nasonia vitripennis]
gi|268370122|ref|NP_001161242.1| NADH dehydrogenase [ubiquinone] iron-sulfur protein 2, mitochondrial [Nasonia vitripennis]
gi|156552675|ref|XP_001599223.1| PREDICTED: similar to DNA cytosine-5 methyltransferase 3B2 [Nasonia vitripennis]
gi|156552671|ref|XP_001599180.1| PREDICTED: similar to CG11851-PA [Nasonia vitripennis]
gi|156552637|ref|XP_001603160.1| PREDICTED: similar to GA16177-PA [Nasonia vitripennis]
gi|156552633|ref|XP_001602984.1| PREDICTED: similar to CG3132-PA [Nasonia vitripennis]
gi|156552627|ref|XP_001600555.1| PREDICTED: similar to phenylalanine hydroxylase [Nasonia vitripennis]
gi|156552503|ref|XP_001602700.1| PREDICTED: similar to Ak7-a protein [Nasonia vitripennis]
gi|156552406|ref|XP_001602166.1| PREDICTED: similar to transaldolase [Nasonia vitripennis]
gi|156552402|ref|XP_001600716.1| PREDICTED: similar to glucosamine-6-phosphate isomerase [Nasonia vitripennis]
gi|156552268|ref|XP_001599582.1| PREDICTED: similar to CG11246-PA [Nasonia vitripennis]
gi|156552231|ref|XP_001606421.1| PREDICTED: similar to ENSANGP00000013700 [Nasonia vitripennis]
gi|156552223|ref|XP_001606357.1| PREDICTED: similar to ENSANGP00000014184 [Nasonia vitripennis]
gi|156552173|ref|XP_001605906.1| PREDICTED: similar to ENSANGP00000028090 [Nasonia vitripennis]
gi|156552153|ref|XP_001605732.1| PREDICTED: hypothetical protein [Nasonia vitripennis]
gi|156552081|ref|XP_001604808.1| PREDICTED: similar to sterol desaturase [Nasonia vitripennis]
gi|156552014|ref|XP_001603453.1| PREDICTED: similar to conserved hypothetical protein [Nasonia vitripennis]
gi|156551994|ref|XP_001603103.1| PREDICTED: similar to Tyms protein [Nasonia vitripennis]
gi|156551960|ref|XP_001602349.1| PREDICTED: similar to neutral Sphingomyelinase, putative [Nasonia vitripennis]
gi|156551944|ref|XP_001607821.1| PREDICTED: similar to hydroxypyruvate isomerase [Nasonia vitripennis]
gi|156551934|ref|XP_001607542.1| PREDICTED: hypothetical protein [Nasonia vitripennis]
gi|268370179|ref|NP_001161269.1| ATP synthase lipid-binding protein, mitochondrial precursor [Nasonia vitripennis]
gi|156551896|ref|XP_001606459.1| PREDICTED: similar to putative ATP synthase oligomycin sensitivity conferral protein isoform 2 [Nasonia vitripennis]
gi|288856345|ref|NP_001165823.1| ATP synthase subunit O, mitochondrial [Nasonia vitripennis]
gi|156551860|ref|XP_001604636.1| PREDICTED: similar to vacuolar proton atpases [Nasonia vitripennis]
gi|156551694|ref|XP_001601850.1| PREDICTED: similar to Polymerase (DNA directed), alpha 2 (70kD subunit) [Nasonia vitripennis]
gi|156551652|ref|XP_001600651.1| PREDICTED: similar to pyruvate kinase [Nasonia vitripennis]
gi|156551650|ref|XP_001600620.1| PREDICTED: similar to Phosphoserine aminotransferase 1 [Nasonia vitripennis]
gi|156551635|ref|XP_001600385.1| PREDICTED: similar to Asparagine-linked glycosylation 3 homolog (S. cerevisiae, alpha-1,3-mannosyltransferase), partial [Nasonia vitripennis]
gi|156551565|ref|XP_001601707.1| PREDICTED: hypothetical protein [Nasonia vitripennis]
gi|156551551|ref|XP_001600951.1| PREDICTED: similar to MGC52894 protein [Nasonia vitripennis]
gi|156551519|ref|XP_001605516.1| PREDICTED: similar to ENSANGP00000021095 [Nasonia vitripennis]
gi|156551483|ref|XP_001605080.1| PREDICTED: similar to cytochrome P450 [Nasonia vitripennis]
gi|156551429|ref|XP_001604269.1| PREDICTED: similar to gmp synthase [Nasonia vitripennis]
gi|156551409|ref|XP_001603840.1| PREDICTED: similar to CG10117-PA [Nasonia vitripennis]
gi|289177164|ref|NP_001165997.1| cytochrome P450 6AQ8 [Nasonia vitripennis]
gi|156551340|ref|XP_001602186.1| PREDICTED: similar to CG3812-PA [Nasonia vitripennis]
gi|156551313|ref|XP_001601651.1| PREDICTED: hypothetical protein [Nasonia vitripennis]
gi|156551295|ref|XP_001601373.1| PREDICTED: similar to ENSANGP00000014815 [Nasonia vitripennis]
gi|156551293|ref|XP_001601348.1| PREDICTED: similar to ENSANGP00000011643 [Nasonia vitripennis]
gi|156551281|ref|XP_001601167.1| PREDICTED: similar to ENSANGP00000000753 [Nasonia vitripennis]
gi|156551273|ref|XP_001601023.1| PREDICTED: similar to mannosidase alpha class 2a [Nasonia vitripennis]
gi|156551261|ref|XP_001600744.1| PREDICTED: similar to sphingomyelin phosphodiesterase [Nasonia vitripennis]
gi|156551225|ref|XP_001603451.1| PREDICTED: hypothetical protein [Nasonia vitripennis]
gi|156551199|ref|XP_001604882.1| PREDICTED: similar to pap-inositol-1,4-phosphatase [Nasonia vitripennis]
gi|156551167|ref|XP_001604410.1| PREDICTED: similar to glycosyltransferase [Nasonia vitripennis]
gi|156551161|ref|XP_001605023.1| PREDICTED: similar to ENSANGP00000010144 [Nasonia vitripennis]
gi|156551159|ref|XP_001604309.1| PREDICTED: similar to DNA-directed RNA polymerase III, 34kD-subunit, putative [Nasonia vitripennis]
gi|156551117|ref|XP_001601759.1| PREDICTED: similar to aldehyde dehydrogenase [Nasonia vitripennis]
gi|156551113|ref|XP_001603426.1| PREDICTED: similar to 3-methyl-2-oxobutanoate dehydrogenase (lipoamide) [Nasonia vitripennis]
gi|156551093|ref|XP_001603079.1| PREDICTED: similar to DNA-directed RNA polymerase II polypeptide [Nasonia vitripennis]
gi|288856287|ref|NP_001165797.1| NADH dehydrogenase [ubiquinone] 1 subunit C2 [Nasonia vitripennis]
gi|156551087|ref|XP_001602987.1| PREDICTED: similar to DNA polymerase epsilon subunit B [Nasonia vitripennis]
gi|156551075|ref|XP_001602774.1| PREDICTED: similar to ENSANGP00000016878 [Nasonia vitripennis]
gi|156550961|ref|XP_001603942.1| PREDICTED: similar to glutathione S-transferase-like protein [Nasonia vitripennis]
gi|156550937|ref|XP_001605789.1| PREDICTED: similar to conserved hypothetical protein [Nasonia vitripennis]
gi|156550901|ref|XP_001602571.1| PREDICTED: hypothetical protein [Nasonia vitripennis]
gi|156550881|ref|XP_001602263.1| PREDICTED: similar to ENSANGP00000020184 [Nasonia vitripennis]
gi|156550817|ref|XP_001600870.1| PREDICTED: similar to conserved hypothetical protein [Nasonia vitripennis]
gi|156550781|ref|XP_001606683.1| PREDICTED: similar to pyrroline-5-carboxylate reductase [Nasonia vitripennis]
gi|156550753|ref|XP_001600237.1| PREDICTED: similar to Vacuolar ATP synthase 16 kDa proteolipid subunit [Nasonia vitripennis]
gi|156550649|ref|XP_001604925.1| PREDICTED: similar to CG31140-PC [Nasonia vitripennis]
gi|156550534|ref|XP_001602543.1| PREDICTED: hypothetical protein [Nasonia vitripennis]
gi|156550478|ref|XP_001601404.1| PREDICTED: similar to 3-hydroxy-3-methylglutaryl-CoA reductase [Nasonia vitripennis]
gi|156550408|ref|XP_001600105.1| PREDICTED: similar to transketolase [Nasonia vitripennis]
gi|156550329|ref|XP_001600999.1| PREDICTED: similar to putative vacuolar ATP synthase subunit F [Nasonia vitripennis]
gi|156550183|ref|XP_001604778.1| PREDICTED: similar to ENSANGP00000022241 [Nasonia vitripennis]
gi|156550155|ref|XP_001606155.1| PREDICTED: similar to RE72989p [Nasonia vitripennis]
gi|156550099|ref|XP_001605701.1| PREDICTED: similar to GA19292-PA [Nasonia vitripennis]
gi|288856261|ref|NP_001165786.1| NADH dehydrogenase [ubiquinone] iron-sulfur protein 3, mitochondrial [Nasonia vitripennis]
gi|156550037|ref|XP_001605021.1| PREDICTED: hypothetical protein [Nasonia vitripennis]
gi|156550025|ref|XP_001604731.1| PREDICTED: similar to GA18787-PA [Nasonia vitripennis]
gi|156550015|ref|XP_001604541.1| PREDICTED: similar to pantothenate kinase [Nasonia vitripennis]
gi|156550009|ref|XP_001604446.1| PREDICTED: similar to pyruvate dehydrogenase [Nasonia vitripennis]
gi|156550007|ref|XP_001604424.1| PREDICTED: similar to ENSANGP00000009757 [Nasonia vitripennis]
gi|156549989|ref|XP_001603996.1| PREDICTED: similar to heparan sulfate n-deacetylase/n-sulfotransferase [Nasonia vitripennis]
gi|156549981|ref|XP_001603835.1| PREDICTED: similar to 1-acyl-sn-glycerol-3-phosphate acyltransferase [Nasonia vitripennis]
gi|156549959|ref|XP_001603273.1| PREDICTED: similar to Argininosuccinate synthetase 1 [Nasonia vitripennis]
gi|156549603|ref|XP_001603500.1| PREDICTED: similar to glycosyl transferase [Nasonia vitripennis]
gi|156549601|ref|XP_001603475.1| PREDICTED: similar to CG7870-PA [Nasonia vitripennis]
gi|156549565|ref|XP_001607253.1| PREDICTED: similar to ENSANGP00000024604 isoform 2 [Nasonia vitripennis]
gi|269784695|ref|NP_001161449.1| ATP synthase subunit alpha, mitochondrial precursor [Nasonia vitripennis]
gi|156549500|ref|XP_001604705.1| PREDICTED: similar to ENSANGP00000015883 [Nasonia vitripennis]
gi|156549473|ref|XP_001604185.1| PREDICTED: similar to GA22140-PA [Nasonia vitripennis]
gi|156549387|ref|XP_001602258.1| PREDICTED: similar to kynurenine 3-monooxygenase [Nasonia vitripennis]
gi|288856263|ref|NP_001165787.1| NADH dehydrogenase (ubiquinone) 1 alpha subcomplex, 9, 39kDa [Nasonia vitripennis]
gi|288856279|ref|NP_001165794.1| NADH dehydrogenase [ubiquinone] 1 alpha subcomplex subunit 4 [Nasonia vitripennis]
gi|288856275|ref|NP_001165792.1| NADH dehydrogenase [ubiquinone] 1 beta subcomplex subunit 9 [Nasonia vitripennis]
gi|156549113|ref|XP_001607617.1| PREDICTED: hypothetical protein [Nasonia vitripennis]
gi|156549100|ref|XP_001607582.1| PREDICTED: similar to GA10138-PA [Nasonia vitripennis]
gi|156549010|ref|XP_001607322.1| PREDICTED: similar to lipoate-protein ligase b [Nasonia vitripennis]
gi|156548992|ref|XP_001607265.1| PREDICTED: similar to CG5320-PF [Nasonia vitripennis]
gi|156548948|ref|XP_001607032.1| PREDICTED: similar to CG9149-PA [Nasonia vitripennis]
gi|156548870|ref|XP_001606386.1| PREDICTED: similar to n-acetylglucosaminyl-phosphatidylinositol de-n-acetylase [Nasonia vitripennis]
gi|156548821|ref|XP_001605394.1| PREDICTED: similar to CG9977-PA [Nasonia vitripennis]
gi|156548765|ref|XP_001604584.1| PREDICTED: similar to pyruvate dehydrogenase [Nasonia vitripennis]
gi|156548722|ref|XP_001603353.1| PREDICTED: similar to LOC100037210 protein [Nasonia vitripennis]
gi|156548718|ref|XP_001603248.1| PREDICTED: similar to beta-N-acetylglucosaminidase NAG2 [Nasonia vitripennis]
gi|156548680|ref|XP_001602425.1| PREDICTED: similar to CG33138-PA [Nasonia vitripennis]
gi|156548658|ref|XP_001602026.1| PREDICTED: similar to CG10692-PC [Nasonia vitripennis]
gi|156548617|ref|XP_001608151.1| PREDICTED: similar to adenylate kinase isoenzyme [Nasonia vitripennis]
gi|156548610|ref|XP_001607910.1| PREDICTED: similar to peroxiredoxin [Nasonia vitripennis]
gi|156548608|ref|XP_001607851.1| PREDICTED: similar to vacuolar proton atpases isoform 6 [Nasonia vitripennis]
gi|156548606|ref|XP_001607815.1| PREDICTED: similar to vacuolar proton atpases isoform 3 [Nasonia vitripennis]
gi|156548604|ref|XP_001607811.1| PREDICTED: similar to vacuolar proton atpases isoform 2 [Nasonia vitripennis]
gi|156548602|ref|XP_001607818.1| PREDICTED: similar to vacuolar proton atpases isoform 4 [Nasonia vitripennis]
gi|156548600|ref|XP_001607843.1| PREDICTED: similar to vacuolar proton atpases isoform 5 [Nasonia vitripennis]
gi|156548598|ref|XP_001607798.1| PREDICTED: similar to vacuolar proton atpases isoform 1 [Nasonia vitripennis]
gi|156548582|ref|XP_001607513.1| PREDICTED: similar to bifunctional purine biosynthesis protein [Nasonia vitripennis]
gi|156548566|ref|XP_001606833.1| PREDICTED: similar to alanine aminotransferase [Nasonia vitripennis]
gi|156548560|ref|XP_001605743.1| PREDICTED: similar to MGC68582 protein [Nasonia vitripennis]
gi|156548548|ref|XP_001604962.1| PREDICTED: similar to ENSANGP00000006082 [Nasonia vitripennis]
gi|288856326|ref|NP_001165815.1| cytochrome c oxidase subunit 6B1 [Nasonia vitripennis]
gi|156548504|ref|XP_001605831.1| PREDICTED: similar to aspartate aminotransferase [Nasonia vitripennis]
gi|156548446|ref|XP_001605019.1| PREDICTED: similar to DNA polymerase delta small subunit [Nasonia vitripennis]
gi|156548360|ref|XP_001603724.1| PREDICTED: similar to DNA-directed RNA polymerase I, 12kD-subunit, putative [Nasonia vitripennis]
gi|156548316|ref|XP_001602836.1| PREDICTED: hypothetical protein [Nasonia vitripennis]
gi|156548262|ref|XP_001600739.1| PREDICTED: similar to CG3083-PA [Nasonia vitripennis]
gi|156548220|ref|XP_001607108.1| PREDICTED: similar to uridine 5-monophosphate synthase [Nasonia vitripennis]
gi|156548216|ref|XP_001608018.1| PREDICTED: similar to succinyl-coa synthetase beta chain [Nasonia vitripennis]
gi|156548182|ref|XP_001606948.1| PREDICTED: similar to uridine phosphorylase [Nasonia vitripennis]
gi|156548180|ref|XP_001606942.1| PREDICTED: similar to uridine phosphorylase [Nasonia vitripennis]
gi|156548161|ref|XP_001606795.1| PREDICTED: similar to sphingosine kinase a, b [Nasonia vitripennis]
gi|288856257|ref|NP_001165784.1| NADH dehydrogenase [ubiquinone] iron-sulfur protein 8, mitochondrial [Nasonia vitripennis]
gi|156548025|ref|XP_001605699.1| PREDICTED: hypothetical protein [Nasonia vitripennis]
gi|156548015|ref|XP_001605591.1| PREDICTED: similar to LD47223p, partial [Nasonia vitripennis]
gi|156548003|ref|XP_001605467.1| PREDICTED: similar to phosphatidylinositol 4-kinase type-ii [Nasonia vitripennis]
gi|156547958|ref|XP_001604960.1| PREDICTED: similar to DNA-directed RNA polymerase subunit rpb6 [Nasonia vitripennis]
gi|156547939|ref|XP_001604628.1| PREDICTED: similar to ENSANGP00000005819 [Nasonia vitripennis]
gi|156547931|ref|XP_001604464.1| PREDICTED: similar to farnesyl diphosphate synthase [Nasonia vitripennis]
gi|269784685|ref|NP_001161446.1| ATP synthase subunit d, mitochondrial [Nasonia vitripennis]
gi|156547848|ref|XP_001604320.1| PREDICTED: similar to ENSANGP00000012364 [Nasonia vitripennis]
gi|156547735|ref|XP_001605466.1| PREDICTED: similar to vacuolar ATP synthase subunit h [Nasonia vitripennis]
gi|156547733|ref|XP_001606574.1| PREDICTED: similar to CG4033-PA, partial [Nasonia vitripennis]
gi|156547725|ref|XP_001605337.1| PREDICTED: similar to ENSANGP00000029676 [Nasonia vitripennis]
gi|288856341|ref|NP_001165821.1| ATP synthase subunit g, mitochondrial [Nasonia vitripennis]
gi|156547663|ref|XP_001604486.1| PREDICTED: similar to phospholipase C [Nasonia vitripennis]
gi|288856252|ref|NP_001165781.1| NADH dehydrogenase [ubiquinone] iron-sulfur protein 6, mitochondrial [Nasonia vitripennis]
gi|156547591|ref|XP_001603121.1| PREDICTED: hypothetical protein [Nasonia vitripennis]
gi|156547583|ref|XP_001603007.1| PREDICTED: similar to glutathione synthetase [Nasonia vitripennis]
gi|156547538|ref|XP_001607474.1| PREDICTED: similar to glyceraldehyde-3-phosphate dehydrogenase [Nasonia vitripennis]
gi|156547516|ref|XP_001605391.1| PREDICTED: similar to 40-kDa V-ATPase subunit [Nasonia vitripennis]
gi|156547483|ref|XP_001605571.1| PREDICTED: similar to phopsphatidylinositol 3-kinase, putative [Nasonia vitripennis]
gi|156547473|ref|XP_001605412.1| PREDICTED: similar to ENSANGP00000010967 [Nasonia vitripennis]
gi|156547363|ref|XP_001603154.1| PREDICTED: similar to 6-phosphogluconolactonase [Nasonia vitripennis]
gi|156547357|ref|XP_001603067.1| PREDICTED: similar to endoplasmic reticulum mannosyl-oligosaccharide 1,2-alpha-mannosidase [Nasonia vitripennis]
gi|269784673|ref|NP_001161441.1| ATP synthase subunit epsilon, mitochondrial isoform A [Nasonia vitripennis]
gi|156547261|ref|XP_001601960.1| PREDICTED: similar to cystathionine gamma-lyase [Nasonia vitripennis]
gi|156547253|ref|XP_001601340.1| PREDICTED: similar to 3-hydroxyacyl-coa dehyrogenase [Nasonia vitripennis]
gi|156547213|ref|XP_001604483.1| PREDICTED: similar to homogentisate 1,2-dioxygenase [Nasonia vitripennis]
gi|156547104|ref|XP_001602617.1| PREDICTED: similar to DNA-directed RNA polymerase I largest subunit [Nasonia vitripennis]
gi|156547098|ref|XP_001602451.1| PREDICTED: similar to ENSANGP00000010230 [Nasonia vitripennis]
gi|156547043|ref|XP_001601273.1| PREDICTED: similar to GM01289p [Nasonia vitripennis]
gi|156547033|ref|XP_001601123.1| PREDICTED: similar to chondroitin synthase [Nasonia vitripennis]
gi|156546988|ref|XP_001600148.1| PREDICTED: similar to UDP-GlcNAc:alpha-6-D-mannoside beta-1,2-N-acetylglucosaminyltransferase II [Nasonia vitripennis]
gi|288856324|ref|NP_001165814.1| cytochrome c oxidase subunit 6A1, mitochondrial [Nasonia vitripennis]
gi|156546747|ref|XP_001605089.1| PREDICTED: similar to ENSANGP00000011275 [Nasonia vitripennis]
gi|156546707|ref|XP_001604440.1| PREDICTED: similar to phosphomevalonate kinase [Nasonia vitripennis]
gi|156546689|ref|XP_001604223.1| PREDICTED: similar to core 1 UDP-galactose:n-acetylgalactosamine-alpha-r beta 1,3- galactosy [Nasonia vitripennis]
gi|156546657|ref|XP_001603553.1| PREDICTED: similar to Trans-2-enoyl-CoA reductase, putative [Nasonia vitripennis]
gi|156546639|ref|XP_001603214.1| PREDICTED: similar to ENSANGP00000017218 [Nasonia vitripennis]
gi|283135218|ref|NP_001164364.1| fumarylacetoacetase [Nasonia vitripennis]
gi|156546582|ref|XP_001601959.1| PREDICTED: similar to ENSANGP00000016822 [Nasonia vitripennis]
gi|156546556|ref|XP_001600993.1| PREDICTED: similar to sterol o-acyltransferase [Nasonia vitripennis]
gi|156546522|ref|XP_001606212.1| PREDICTED: similar to ENSANGP00000013285 [Nasonia vitripennis]
gi|156546452|ref|XP_001607279.1| PREDICTED: similar to uricase [Nasonia vitripennis]
gi|156546442|ref|XP_001607215.1| PREDICTED: similar to ENSANGP00000011247 [Nasonia vitripennis]
gi|156546419|ref|XP_001607123.1| PREDICTED: similar to acyl-coa dehydrogenase [Nasonia vitripennis]
gi|156546417|ref|XP_001607116.1| PREDICTED: similar to Polymerase (RNA) III (DNA directed) polypeptide B [Nasonia vitripennis]
gi|156546413|ref|XP_001607107.1| PREDICTED: similar to pyridoxal kinase [Nasonia vitripennis]
gi|156546308|ref|XP_001607310.1| PREDICTED: similar to alpha-1,3-mannosyltransferase [Nasonia vitripennis]
gi|156546294|ref|XP_001606050.1| PREDICTED: similar to acireductone dioxygenase [Nasonia vitripennis]
gi|156546290|ref|XP_001605984.1| PREDICTED: similar to ENSANGP00000017707 [Nasonia vitripennis]
gi|156546198|ref|XP_001604139.1| PREDICTED: similar to protein-O-xylosyltransferase [Nasonia vitripennis]
gi|156546146|ref|XP_001602648.1| PREDICTED: similar to phosphoglycerate mutase [Nasonia vitripennis]
gi|156546088|ref|XP_001601249.1| PREDICTED: similar to GA14484-PA [Nasonia vitripennis]
gi|156546086|ref|XP_001601227.1| PREDICTED: similar to glycerol-3-phosphate acyltransferase [Nasonia vitripennis]
gi|288856259|ref|NP_001165785.1| NADH dehydrogenase [ubiquinone] flavoprotein 2, mitochondrial [Nasonia vitripennis]
gi|288856319|ref|NP_001165812.1| cytochrome c oxidase subunit Va [Nasonia vitripennis]
gi|156545992|ref|XP_001607625.1| PREDICTED: similar to ubiquinone biosynthesis protein COQ7-like protein [Nasonia vitripennis]
gi|156545978|ref|XP_001607122.1| PREDICTED: similar to arginine kinase-like protein [Nasonia vitripennis]
gi|156545974|ref|XP_001606963.1| PREDICTED: similar to ENSANGP00000013211 [Nasonia vitripennis]
gi|156545944|ref|XP_001603380.1| PREDICTED: hypothetical protein [Nasonia vitripennis]
gi|156545870|ref|XP_001606513.1| PREDICTED: similar to phosphatidylinositol synthase [Nasonia vitripennis]
gi|156545856|ref|XP_001606404.1| PREDICTED: hypothetical protein [Nasonia vitripennis]
gi|156545830|ref|XP_001606211.1| PREDICTED: similar to ceramidase [Nasonia vitripennis]
gi|156545796|ref|XP_001605798.1| PREDICTED: similar to ENSANGP00000012220 [Nasonia vitripennis]
gi|156545758|ref|XP_001605463.1| PREDICTED: similar to lipoic acid synthetase [Nasonia vitripennis]
gi|156545691|ref|XP_001604460.1| PREDICTED: similar to delta-aminolevulinate dehydratase [Nasonia vitripennis]
gi|156545639|ref|XP_001603803.1| PREDICTED: similar to hydroxysteroid dehydrogenase [Nasonia vitripennis]
gi|156545601|ref|XP_001603089.1| PREDICTED: similar to ENSANGP00000011863 [Nasonia vitripennis]
gi|288856295|ref|NP_001165801.1| succinate dehydrogenase complex, subunit A, flavoprotein (Fp) [Nasonia vitripennis]
gi|156545573|ref|XP_001607564.1| PREDICTED: similar to cytidylate kinase [Nasonia vitripennis]
gi|156545545|ref|XP_001604748.1| PREDICTED: similar to adenine phosphoribosyltransferase [Nasonia vitripennis]
gi|156545487|ref|XP_001606979.1| PREDICTED: similar to alpha-n-acetylglucosaminidase [Nasonia vitripennis]
gi|156545442|ref|XP_001606736.1| PREDICTED: similar to GA12666-PA [Nasonia vitripennis]
gi|156545440|ref|XP_001606725.1| PREDICTED: similar to 6-pyruvoyltetrahydropterin synthase, putative [Nasonia vitripennis]
gi|156545418|ref|XP_001606561.1| PREDICTED: similar to dihydrolipoamide acetyltransferase component of pyruvate dehydrogenase [Nasonia vitripennis]
gi|156545299|ref|XP_001605445.1| PREDICTED: similar to conserved hypothetical protein [Nasonia vitripennis]
gi|156545295|ref|XP_001607477.1| PREDICTED: similar to ribulose-5-phosphate-3-epimerase [Nasonia vitripennis]
gi|156545285|ref|XP_001605269.1| PREDICTED: similar to argininosuccinate lyase [Nasonia vitripennis]
gi|156545281|ref|XP_001605232.1| PREDICTED: hypothetical protein [Nasonia vitripennis]
gi|156545259|ref|XP_001607115.1| PREDICTED: similar to 4-aminobutyrate aminotransferase [Nasonia vitripennis]
gi|156545243|ref|XP_001604643.1| PREDICTED: similar to ENSANGP00000016915 [Nasonia vitripennis]
gi|288856285|ref|NP_001165796.1| NADH dehydrogenase [ubiquinone] 1 beta subcomplex subunit 5, mitochondrial [Nasonia vitripennis]
gi|156545219|ref|XP_001604221.1| PREDICTED: similar to cytochrome P450 monooxygenase [Nasonia vitripennis]
gi|156545144|ref|XP_001602678.1| PREDICTED: similar to glycinamide ribonucleotide synthetase-aminoimidazole ribonucleotide synthetase-glycinamide ribonucleotide transformylase [Nasonia vitripennis]
gi|156545060|ref|XP_001600914.1| PREDICTED: similar to diphosphomevalonate decarboxylase [Nasonia vitripennis]
gi|156545018|ref|XP_001600070.1| PREDICTED: similar to phosphofructokinase [Nasonia vitripennis]
gi|156545002|ref|XP_001608116.1| PREDICTED: similar to dolichyl-diphosphooligosaccharide protein glycotransferase [Nasonia vitripennis]
gi|156544988|ref|XP_001608002.1| PREDICTED: similar to vacuolar ATP synthase proteolipid subunit [Nasonia vitripennis]
gi|156544931|ref|XP_001603881.1| PREDICTED: similar to platelet-activating factor acetylhydrolase isoform 1b alpha subunit [Nasonia vitripennis]
gi|156544881|ref|XP_001607178.1| PREDICTED: similar to GA20891-PA [Nasonia vitripennis]
gi|156544830|ref|XP_001606724.1| PREDICTED: similar to phopholipase d [Nasonia vitripennis]
gi|156544794|ref|XP_001606359.1| PREDICTED: similar to guanine deaminase [Nasonia vitripennis]
gi|156544690|ref|XP_001605371.1| PREDICTED: similar to LD37787p [Nasonia vitripennis]
gi|156544678|ref|XP_001605231.1| PREDICTED: similar to Polymerase (RNA) III (DNA directed) polypeptide H (22.9kD) [Nasonia vitripennis]
gi|156544652|ref|XP_001604975.1| PREDICTED: similar to RE23733p [Nasonia vitripennis]
gi|156544564|ref|XP_001602677.1| PREDICTED: similar to n-acetylgalactosaminyltransferase [Nasonia vitripennis]
gi|156544532|ref|XP_001607694.1| PREDICTED: similar to acetoacetyl-CoA thiolase [Nasonia vitripennis]
gi|269784711|ref|NP_001161454.1| cytochrome b-c1 complex subunit 8 [Nasonia vitripennis]
gi|156544464|ref|XP_001607661.1| PREDICTED: similar to ENSANGP00000021162 [Nasonia vitripennis]
gi|156544462|ref|XP_001607655.1| PREDICTED: similar to ENSANGP00000021162 [Nasonia vitripennis]
gi|156544456|ref|XP_001607646.1| PREDICTED: similar to ENSANGP00000016461 [Nasonia vitripennis]
gi|156544423|ref|XP_001607548.1| PREDICTED: similar to pxPhosphoserine phosphatase [Nasonia vitripennis]
gi|156544307|ref|XP_001607154.1| PREDICTED: similar to GA18613-PA [Nasonia vitripennis]
gi|156544111|ref|XP_001605708.1| PREDICTED: similar to glutamate synthase [Nasonia vitripennis]
gi|156544105|ref|XP_001605649.1| PREDICTED: similar to ENSANGP00000011221 [Nasonia vitripennis]
gi|283549176|ref|NP_001164521.1| DNA methyltransferase 1a [Nasonia vitripennis]
gi|156544086|ref|XP_001605460.1| PREDICTED: similar to Deoxythymidylate kinase (thymidylate kinase) [Nasonia vitripennis]
gi|156544032|ref|XP_001604479.1| PREDICTED: similar to (s)-2-hydroxy-acid oxidase [Nasonia vitripennis]
gi|156543983|ref|XP_001606475.1| PREDICTED: similar to hydroxymethylglutaryl-coa lyase [Nasonia vitripennis]
gi|156543929|ref|XP_001607212.1| PREDICTED: similar to ENSANGP00000023647 [Nasonia vitripennis]
gi|156543866|ref|XP_001606874.1| PREDICTED: similar to ENSANGP00000018454 [Nasonia vitripennis]
gi|156543864|ref|XP_001606866.1| PREDICTED: similar to xanthine dehydrogenase [Nasonia vitripennis]
gi|156543862|ref|XP_001606854.1| PREDICTED: similar to aldehyde oxidase [Nasonia vitripennis]
gi|156543824|ref|XP_001608101.1| PREDICTED: similar to isocitrate dehydrogenase [Nasonia vitripennis]
gi|156543796|ref|XP_001606425.1| PREDICTED: similar to ENSANGP00000021266 [Nasonia vitripennis]
gi|156543768|ref|XP_001606199.1| PREDICTED: similar to UDP-glucose pyrophosphorylase [Nasonia vitripennis]
gi|156543758|ref|XP_001606109.1| PREDICTED: hypothetical protein [Nasonia vitripennis]
gi|288856265|ref|NP_001165788.1| NADH dehydrogenase [ubiquinone] flavoprotein 1, mitochondrial [Nasonia vitripennis]
gi|156543718|ref|XP_001605781.1| PREDICTED: similar to conserved hypothetical protein [Nasonia vitripennis]
gi|156543683|ref|XP_001605407.1| PREDICTED: similar to glutamate cysteine ligase [Nasonia vitripennis]
gi|156543681|ref|XP_001605383.1| PREDICTED: similar to serine palmitoyltransferase i, partial [Nasonia vitripennis]
gi|156543677|ref|XP_001605350.1| PREDICTED: similar to hydroxyacyl-coenzyme A dehydrogenase [Nasonia vitripennis]
gi|156543535|ref|XP_001602888.1| PREDICTED: similar to GA16051-PA, partial [Nasonia vitripennis]
gi|156543491|ref|XP_001601893.1| PREDICTED: similar to serine palmitoyltransferase [Nasonia vitripennis]
gi|156543366|ref|XP_001608215.1| PREDICTED: similar to ENSANGP00000010010 [Nasonia vitripennis]
gi|156543358|ref|XP_001607969.1| PREDICTED: similar to CG31692-PB [Nasonia vitripennis]
gi|156543356|ref|XP_001607944.1| PREDICTED: similar to ENSANGP00000014914 [Nasonia vitripennis]
gi|156543318|ref|XP_001606062.1| PREDICTED: similar to UDP-glucose 4-epimerase [Nasonia vitripennis]
gi|156543270|ref|XP_001606778.1| PREDICTED: similar to Smpd4 protein [Nasonia vitripennis]
gi|156543142|ref|XP_001605718.1| PREDICTED: similar to ENSANGP00000019430 [Nasonia vitripennis]
gi|156543082|ref|XP_001605136.1| PREDICTED: similar to uridine cytidine kinase i [Nasonia vitripennis]
gi|156543044|ref|XP_001604390.1| PREDICTED: similar to ornithine decarboxylase [Nasonia vitripennis]
gi|156543012|ref|XP_001603679.1| PREDICTED: similar to ENSANGP00000025183 [Nasonia vitripennis]
gi|156543010|ref|XP_001603572.1| PREDICTED: similar to tyrosine aminotransferase [Nasonia vitripennis]
gi|156542993|ref|XP_001603137.1| PREDICTED: similar to ENSANGP00000014729 [Nasonia vitripennis]
gi|288856317|ref|NP_001165811.1| cytochrome c oxidase subunit 4 isoform 1, mitochondrial [Nasonia vitripennis]
gi|156542905|ref|XP_001601219.1| PREDICTED: similar to adenosine kinase [Nasonia vitripennis]
gi|156542873|ref|XP_001600632.1| PREDICTED: similar to GA18092-PA [Nasonia vitripennis]
gi|156542813|ref|XP_001607873.1| PREDICTED: similar to DNA-directed RNA polymerase II 13.3 kDa polypeptide [Nasonia vitripennis]
gi|288856315|ref|NP_001165810.1| cytochrome b-c1 complex subunit Rieske, mitochondrial [Nasonia vitripennis]
gi|156542618|ref|XP_001604554.1| PREDICTED: similar to glutamyl-tRNA synthetase [Nasonia vitripennis]
gi|156542616|ref|XP_001604529.1| PREDICTED: similar to diacylglycerol kinase, delta, kappa, eta [Nasonia vitripennis]
gi|156542604|ref|XP_001604215.1| PREDICTED: similar to 1D-myo-inositol-trisphosphate 3-kinase [Nasonia vitripennis]
gi|156542578|ref|XP_001603767.1| PREDICTED: hypothetical protein [Nasonia vitripennis]
gi|156542574|ref|XP_001603681.1| PREDICTED: similar to selenophosphate synthetase, partial [Nasonia vitripennis]
gi|156542568|ref|XP_001600508.1| PREDICTED: similar to vacuolar ATP synthase subunit D [Nasonia vitripennis]
gi|156542476|ref|XP_001599672.1| PREDICTED: similar to ENSANGP00000014344 [Nasonia vitripennis]
gi|156542474|ref|XP_001599490.1| PREDICTED: similar to choline/ethanolamine kinase [Nasonia vitripennis]
gi|156542462|ref|XP_001599233.1| PREDICTED: similar to Adenosine kinase a [Nasonia vitripennis]
gi|156542460|ref|XP_001599214.1| PREDICTED: similar to cytochrome P450 [Nasonia vitripennis]
gi|156542428|ref|XP_001601528.1| PREDICTED: similar to guanylate kinase [Nasonia vitripennis]
gi|156542422|ref|XP_001601414.1| PREDICTED: similar to catalase [Nasonia vitripennis]
gi|288856343|ref|NP_001165822.1| ATP synthase subunit gamma, mitochondrial [Nasonia vitripennis]
gi|156542331|ref|XP_001599797.1| PREDICTED: similar to CG6768-PA [Nasonia vitripennis]
gi|288856333|ref|NP_001165817.1| ATP synthase-coupling factor 6, mitochondrial [Nasonia vitripennis]
gi|156542211|ref|XP_001600327.1| PREDICTED: similar to glucose-6-phosphate dehydrogenase [Nasonia vitripennis]
gi|283135232|ref|NP_001164371.1| succinate dehydrogenase cytochrome b560 subunit, mitochondrial [Nasonia vitripennis]
gi|288856322|ref|NP_001165813.1| cytochrome c oxidase subunit 5B, mitochondrial [Nasonia vitripennis]
gi|156542060|ref|XP_001601772.1| PREDICTED: similar to beta-N-acetylglucosaminidase [Nasonia vitripennis]
gi|156542052|ref|XP_001601538.1| PREDICTED: similar to DNA primase [Nasonia vitripennis]
gi|156542014|ref|XP_001599700.1| PREDICTED: similar to UDP-glucose 6-dehydrogenase [Nasonia vitripennis]
gi|156541980|ref|XP_001599516.1| PREDICTED: hypothetical protein [Nasonia vitripennis]
gi|156541964|ref|XP_001600119.1| PREDICTED: similar to triosephoshpate isomerase [Nasonia vitripennis]
gi|156541932|ref|XP_001600760.1| PREDICTED: similar to nad dependent epimerase/dehydratase [Nasonia vitripennis]
gi|156541902|ref|XP_001602828.1| PREDICTED: similar to ENSANGP00000013266 [Nasonia vitripennis]
gi|156541840|ref|XP_001601297.1| PREDICTED: similar to sphingolipid delta 4 desaturase/c-4 hydroxylase protein des2 [Nasonia vitripennis]
gi|156541821|ref|XP_001600369.1| PREDICTED: similar to beta-hexosaminidase b [Nasonia vitripennis]
gi|156541799|ref|XP_001602414.1| PREDICTED: similar to ENSANGP00000011417 [Nasonia vitripennis]
gi|156541704|ref|XP_001603688.1| PREDICTED: similar to beta-1,4-galactosyltransferase [Nasonia vitripennis]
gi|156541670|ref|XP_001602680.1| PREDICTED: similar to ENSANGP00000014184 [Nasonia vitripennis]
gi|156541544|ref|XP_001604012.1| PREDICTED: similar to ENSANGP00000012604 [Nasonia vitripennis]
gi|156541532|ref|XP_001603716.1| PREDICTED: similar to DNA polymerase alpha catalytic subunit [Nasonia vitripennis]
gi|156541516|ref|XP_001600097.1| PREDICTED: similar to vacuolar ATP synthase subunit G-like protein [Nasonia vitripennis]
gi|156541504|ref|XP_001601250.1| PREDICTED: similar to succinate dehydrogenase iron sulfur subunit B [Nasonia vitripennis]
gi|156541477|ref|XP_001600227.1| PREDICTED: similar to phosphoenolpyruvate carboxykinase [Nasonia vitripennis]
gi|156541405|ref|XP_001600772.1| PREDICTED: hypothetical protein [Nasonia vitripennis]
gi|156541330|ref|XP_001600737.1| PREDICTED: similar to ENSANGP00000014315 [Nasonia vitripennis]
gi|268607732|ref|NP_001161322.1| acyl carrier protein, mitochondrial isoform 2 [Nasonia vitripennis]
gi|156541126|ref|XP_001601669.1| PREDICTED: similar to ribophorin ii [Nasonia vitripennis]
gi|156541114|ref|XP_001601400.1| PREDICTED: similar to Methylcrotonoyl-Coenzyme A carboxylase 1 (alpha) [Nasonia vitripennis]
gi|156541060|ref|XP_001602981.1| PREDICTED: similar to NADH-ubiquinone oxidoreductase [Nasonia vitripennis]
gi|156541008|ref|XP_001602687.1| PREDICTED: similar to ENSANGP00000021006 [Nasonia vitripennis]
gi|156541004|ref|XP_001602623.1| PREDICTED: similar to UDP-N-acetylglucosamine pyrophosphorylase [Nasonia vitripennis]
gi|156540902|ref|XP_001599716.1| PREDICTED: hypothetical protein [Nasonia vitripennis]
gi|156540882|ref|XP_001599631.1| PREDICTED: similar to dolichyl-diphosphooligosaccharide--protein glycosyltransferase subunit DAD1-like protein isoform 2 [Nasonia vitripennis]
gi|156540880|ref|XP_001599603.1| PREDICTED: similar to dolichyl-diphosphooligosaccharide--protein glycosyltransferase subunit DAD1-like protein isoform 1 [Nasonia vitripennis]
gi|156540828|ref|XP_001603270.1| PREDICTED: similar to Pik3c3-prov protein, partial [Nasonia vitripennis]
gi|156540794|ref|XP_001600616.1| PREDICTED: similar to tyrosine hydroxylase [Nasonia vitripennis]
gi|156540760|ref|XP_001603078.1| PREDICTED: similar to nitric oxide synthase [Nasonia vitripennis]
gi|156540704|ref|XP_001601787.1| PREDICTED: similar to ENSANGP00000018874 [Nasonia vitripennis]
gi|156540614|ref|XP_001600084.1| PREDICTED: similar to Galactokinase 1 [Nasonia vitripennis]
gi|156540451|ref|XP_001599212.1| PREDICTED: similar to alpha6-fucosyltransferase, putative [Nasonia vitripennis]
gi|156540429|ref|XP_001599280.1| PREDICTED: similar to ENSANGP00000022164 [Nasonia vitripennis]
gi|156540387|ref|XP_001601974.1| PREDICTED: similar to oligosaccharyl transferase [Nasonia vitripennis]
gi|156540278|ref|XP_001599352.1| PREDICTED: similar to ENSANGP00000014480 [Nasonia vitripennis]
gi|156540233|ref|XP_001604272.1| PREDICTED: similar to s-adenosylmethionine decarboxylase, partial [Nasonia vitripennis]
gi|156540073|ref|XP_001600219.1| PREDICTED: similar to pyruvate carboxylase [Nasonia vitripennis]
gi|156539983|ref|XP_001602357.1| PREDICTED: similar to ENSANGP00000005081 [Nasonia vitripennis]
gi|156539967|ref|XP_001599698.1| PREDICTED: similar to GA14756-PA [Nasonia vitripennis]
gi|156539953|ref|XP_001602202.1| PREDICTED: similar to AT02241p, partial [Nasonia vitripennis]
gi|156539939|ref|XP_001599966.1| PREDICTED: similar to acyl-CoA oxidase [Nasonia vitripennis]
gi|156539889|ref|XP_001600861.1| PREDICTED: similar to alpha2-fucosyltransferase [Nasonia vitripennis]
gi|156539859|ref|XP_001599002.1| PREDICTED: similar to phosphatidylinositol glycan, class c [Nasonia vitripennis]
gi|156539853|ref|XP_001599421.1| PREDICTED: similar to histone acetyltransferase, putative [Nasonia vitripennis]
gi|156539647|ref|XP_001598989.1| PREDICTED: similar to GA10892-PA [Nasonia vitripennis]
gi|288856254|ref|NP_001165782.1| NADH dehydrogenase [ubiquinone] iron-sulfur protein 4, mitochondrial [Nasonia vitripennis]
gi|156539529|ref|XP_001599066.1| PREDICTED: similar to isocitrate dehydrogenase [Nasonia vitripennis]
gi|156539123|ref|XP_001599438.1| PREDICTED: similar to GA21592-PA, partial [Nasonia vitripennis]
gi|156539025|ref|XP_001601826.1| PREDICTED: similar to ENSANGP00000019312, partial [Nasonia vitripennis]
gi|156538847|ref|XP_001608008.1| PREDICTED: similar to ENSANGP00000022656 [Nasonia vitripennis]
gi|156538841|ref|XP_001607999.1| PREDICTED: similar to glucosidase, alpha, acid [Nasonia vitripennis]
gi|156538825|ref|XP_001607975.1| PREDICTED: similar to Leukotriene A4 hydrolase [Nasonia vitripennis]
gi|156538773|ref|XP_001607902.1| PREDICTED: similar to ENSANGP00000011389 [Nasonia vitripennis]
gi|268607737|ref|NP_001161324.1| ATP synthase subunit b, mitochondrial [Nasonia vitripennis]
gi|156538693|ref|XP_001607780.1| PREDICTED: similar to spermidine synthase [Nasonia vitripennis]
gi|156538689|ref|XP_001607775.1| PREDICTED: similar to ENSANGP00000013951 [Nasonia vitripennis]
gi|156538681|ref|XP_001607764.1| PREDICTED: similar to SD09634p [Nasonia vitripennis]
gi|156538581|ref|XP_001607476.1| PREDICTED: similar to GA10360-PA [Nasonia vitripennis]
gi|156538431|ref|XP_001606182.1| PREDICTED: similar to GM13640p [Nasonia vitripennis]
gi|156538413|ref|XP_001605894.1| PREDICTED: similar to beta-N-acetylglucosaminidase FDL [Nasonia vitripennis]
gi|156538380|ref|XP_001605362.1| PREDICTED: similar to nicotinamide mononucleotide adenylyltransferase [Nasonia vitripennis]
gi|156538374|ref|XP_001605294.1| PREDICTED: similar to ENSANGP00000028361 [Nasonia vitripennis]
gi|156538350|ref|XP_001604685.1| PREDICTED: similar to V-ATPase subunit A [Nasonia vitripennis]
gi|156538301|ref|XP_001603792.1| PREDICTED: similar to ENSANGP00000021964 [Nasonia vitripennis]
gi|156538184|ref|XP_001601214.1| PREDICTED: similar to GA17329-PA [Nasonia vitripennis]
gi|156538178|ref|XP_001601025.1| PREDICTED: similar to Aminomethyltransferase [Nasonia vitripennis]
gi|156538074|ref|XP_001607543.1| PREDICTED: similar to ENSANGP00000022132 [Nasonia vitripennis]
gi|156538070|ref|XP_001607516.1| PREDICTED: similar to MGC131132 protein [Nasonia vitripennis]
gi|156538026|ref|XP_001600497.1| PREDICTED: similar to Cytochrome c oxidase copper chaperone [Nasonia vitripennis]
gi|156538020|ref|XP_001608209.1| PREDICTED: similar to protease m1 zinc metalloprotease [Nasonia vitripennis]
gi|288856313|ref|NP_001165809.1| cytochrome b-c1 complex subunit 2, mitochondrial [Nasonia vitripennis]
gi|156537922|ref|XP_001608147.1| PREDICTED: similar to GA18703-PA [Nasonia vitripennis]
gi|156537900|ref|XP_001608135.1| PREDICTED: hypothetical protein [Nasonia vitripennis]
gi|156537882|ref|XP_001608121.1| PREDICTED: similar to conserved hypothetical protein [Nasonia vitripennis]
gi|156537862|ref|XP_001608106.1| PREDICTED: similar to GM25741p [Nasonia vitripennis]
gi|156537832|ref|XP_001608277.1| PREDICTED: similar to malic enzyme [Nasonia vitripennis]
gi|156537805|ref|XP_001608063.1| PREDICTED: similar to mevalonate kinase [Nasonia vitripennis]
gi|156537747|ref|XP_001607992.1| PREDICTED: similar to ENSANGP00000014908 [Nasonia vitripennis]
gi|156537745|ref|XP_001607990.1| PREDICTED: similar to aconitase, mitochondrial [Nasonia vitripennis]
gi|156537725|ref|XP_001607959.1| PREDICTED: similar to sphingosine phosphate lyase [Nasonia vitripennis]
gi|156537715|ref|XP_001607949.1| PREDICTED: similar to DNA polymerase zeta catalytic subunit [Nasonia vitripennis]
gi|156537658|ref|XP_001607856.1| PREDICTED: similar to DNA polymerase delta small subunit [Nasonia vitripennis]
gi|156537608|ref|XP_001607735.1| PREDICTED: similar to ENSANGP00000009968 [Nasonia vitripennis]
gi|156537524|ref|XP_001607478.1| PREDICTED: similar to ENSANGP00000013869 [Nasonia vitripennis]
gi|156537436|ref|XP_001606974.1| PREDICTED: similar to ENSANGP00000015662 [Nasonia vitripennis]
gi|156537401|ref|XP_001606791.1| PREDICTED: similar to ENSANGP00000005854 [Nasonia vitripennis]
gi|156537395|ref|XP_001606769.1| PREDICTED: similar to Fumarate hydratase 1 [Nasonia vitripennis]
gi|156537281|ref|XP_001605923.1| PREDICTED: similar to ENSANGP00000019703 [Nasonia vitripennis]
gi|156537219|ref|XP_001605059.1| PREDICTED: similar to fatty acid synthase [Nasonia vitripennis]
gi|156537211|ref|XP_001604902.1| PREDICTED: similar to purine nucleoside phosphorylase [Nasonia vitripennis]
gi|156537131|ref|XP_001603356.1| PREDICTED: similar to short-chain dehydrogenase [Nasonia vitripennis]
gi|156537099|ref|XP_001602659.1| PREDICTED: similar to n-acetylgalactosaminyltransferase [Nasonia vitripennis]
gi|156537059|ref|XP_001601673.1| PREDICTED: similar to glutaminase [Nasonia vitripennis]
gi|156536975|ref|XP_001608272.1| PREDICTED: similar to CG30016-PA [Nasonia vitripennis]
gi|156536965|ref|XP_001608261.1| PREDICTED: similar to H(+)-transporting ATPase isoform 2 [Nasonia vitripennis]
gi|156536963|ref|XP_001608260.1| PREDICTED: similar to H(+)-transporting ATPase isoform 1 [Nasonia vitripennis]
gi|156536929|ref|XP_001608111.1| PREDICTED: similar to 3-hydroxyacyl-CoA dehydrogenase type II isoform 2 [Nasonia vitripennis]
gi|156536927|ref|XP_001608110.1| PREDICTED: similar to 3-hydroxyacyl-CoA dehydrogenase type II isoform 1 [Nasonia vitripennis]
gi|156536885|ref|XP_001606843.1| PREDICTED: similar to phosphoglycerate kinase [Nasonia vitripennis]
gi|156536862|ref|XP_001604520.1| PREDICTED: similar to asparagine synthetase [Nasonia vitripennis]
mTOR
gi|156554536|ref|XP_001605438.1| PREDICTED: similar to conserved hypothetical protein [Nasonia vitripennis]
gi|156552706|ref|XP_001599091.1| PREDICTED: similar to RAS, putative [Nasonia vitripennis]
gi|156551205|ref|XP_001605010.1| PREDICTED: similar to hypoxia-inducible factor 1 alpha [Nasonia vitripennis]
gi|156550887|ref|XP_001602345.1| PREDICTED: similar to fkbp-rapamycin associated protein [Nasonia vitripennis]
gi|156549296|ref|XP_001600207.1| PREDICTED: similar to eukaryotic initiation factor 4B protein [Nasonia vitripennis]
gi|156548864|ref|XP_001606345.1| PREDICTED: similar to MGC80357 protein [Nasonia vitripennis]
gi|156547901|ref|XP_001599874.1| PREDICTED: similar to AMP-activated protein kinase [Nasonia vitripennis]
gi|156547824|ref|XP_001606416.1| PREDICTED: similar to CG8866-PA [Nasonia vitripennis]
gi|156547323|ref|XP_001601961.1| PREDICTED: similar to ENSANGP00000013588 [Nasonia vitripennis]
gi|156547004|ref|XP_001600462.1| PREDICTED: similar to ribosomal protein S6 kinase, partial [Nasonia vitripennis]
gi|156544369|ref|XP_001607390.1| PREDICTED: similar to CG10967-PA [Nasonia vitripennis]
gi|156544249|ref|XP_001606867.1| PREDICTED: similar to p70 ribosomal protein S6 kinase [Nasonia vitripennis]
gi|156544191|ref|XP_001606560.1| PREDICTED: similar to conserved hypothetical protein [Nasonia vitripennis]
gi|156542426|ref|XP_001601498.1| PREDICTED: similar to ribosomal protein S6 kinase, 90kDa, polypeptide 3 [Nasonia vitripennis]
gi|156541823|ref|XP_001600431.1| PREDICTED: similar to phosphatidylinositol 3-kinase catalytic subunit alpha, beta, delta [Nasonia vitripennis]
gi|156541730|ref|XP_001599702.1| PREDICTED: similar to ribosomal protein S6 [Nasonia vitripennis]
gi|156541463|ref|XP_001600522.1| PREDICTED: similar to GA15597-PA [Nasonia vitripennis]
gi|156541084|ref|XP_001600235.1| PREDICTED: similar to serine/threonine protein kinase [Nasonia vitripennis]
gi|156537813|ref|XP_001608068.1| PREDICTED: similar to ENSANGP00000008373 [Nasonia vitripennis]
gi|156537289|ref|XP_001605990.1| PREDICTED: similar to rac serine/threonine kinase [Nasonia vitripennis]
Natural Killer Cell Cytoxicity
gi|156555566|ref|XP_001604721.1| PREDICTED: similar to calcineurin B [Nasonia vitripennis]
gi|156553943|ref|XP_001602298.1| PREDICTED: similar to shc transforming protein [Nasonia vitripennis]
gi|156553913|ref|XP_001601794.1| PREDICTED: similar to LD25754p [Nasonia vitripennis]
gi|156553082|ref|XP_001599457.1| PREDICTED: similar to NFAT, putative [Nasonia vitripennis]
gi|156549330|ref|XP_001601074.1| PREDICTED: similar to conventional protein kinase C [Nasonia vitripennis]
gi|156549294|ref|XP_001600183.1| PREDICTED: similar to rac gtpase [Nasonia vitripennis]
gi|156548864|ref|XP_001606345.1| PREDICTED: similar to MGC80357 protein [Nasonia vitripennis]
gi|156548550|ref|XP_001605040.1| PREDICTED: similar to downstream of receptor kinases (drk) [Nasonia vitripennis]
gi|156547329|ref|XP_001602102.1| PREDICTED: similar to calcineurin A [Nasonia vitripennis]
gi|156545968|ref|XP_001606521.1| PREDICTED: similar to ras [Nasonia vitripennis]
gi|156543374|ref|XP_001608220.1| PREDICTED: similar to putative calcium-binding protein p22 [Nasonia vitripennis]
gi|156541823|ref|XP_001600431.1| PREDICTED: similar to phosphatidylinositol 3-kinase catalytic subunit alpha, beta, delta [Nasonia vitripennis]
gi|156540660|ref|XP_001599793.1| PREDICTED: similar to GA10224-PA [Nasonia vitripennis]
Neuroactive ligand receptor interaction
gi|268370124|ref|NP_001161243.1| adipokinetic hormone receptor [Nasonia vitripennis]
gi|283806645|ref|NP_001164571.1| ACP receptor [Nasonia vitripennis]
gi|156552351|ref|XP_001601972.1| PREDICTED: similar to ENSANGP00000011806 [Nasonia vitripennis]
gi|156551962|ref|XP_001602374.1| PREDICTED: similar to metabotropic glutamate receptor 1 alpha [Nasonia vitripennis]
gi|156550847|ref|XP_001601493.1| PREDICTED: similar to metabotropic glutamate receptor [Nasonia vitripennis]
gi|156550065|ref|XP_001605342.1| PREDICTED: similar to ENSANGP00000011679 [Nasonia vitripennis]
gi|156548210|ref|XP_001607074.1| PREDICTED: similar to glutamate receptor [Nasonia vitripennis]
gi|156546564|ref|XP_001601364.1| PREDICTED: similar to partitioning defective 3, par-3 [Nasonia vitripennis]
gi|156546302|ref|XP_001606136.1| PREDICTED: similar to ENSANGP00000020598 [Nasonia vitripennis]
gi|156545372|ref|XP_001606246.1| PREDICTED: similar to g-protein-linked acetylcholine receptor gar-2a [Nasonia vitripennis]
gi|156544007|ref|XP_001607853.1| PREDICTED: similar to ENSANGP00000023128 [Nasonia vitripennis]
gi|156542325|ref|XP_001599670.1| PREDICTED: similar to AKH receptor [Nasonia vitripennis]
gi|156538453|ref|XP_001606438.1| PREDICTED: similar to dopamine receptor, D1 [Nasonia vitripennis]
gi|156537741|ref|XP_001607985.1| PREDICTED: similar to allatostatin receptor [Nasonia vitripennis]
gi|156537325|ref|XP_001606275.1| PREDICTED: similar to serotonin receptor [Nasonia vitripennis]
Notch
gi|268607740|ref|NP_001161325.1| Rpd3 histone deacetylase [Nasonia vitripennis]
gi|156555851|ref|XP_001602974.1| PREDICTED: similar to GCN5 [Nasonia vitripennis]
gi|156553369|ref|XP_001601836.1| PREDICTED: similar to recombining binding protein suppressor of hairless [Nasonia vitripennis]
gi|156551672|ref|XP_001601286.1| PREDICTED: similar to jagged2 protein [Nasonia vitripennis]
gi|156551235|ref|XP_001605777.1| PREDICTED: similar to gamma-secretase subunit aph-1 [Nasonia vitripennis]
gi|156549953|ref|XP_001603128.1| PREDICTED: similar to neurogenic locus notch (notch) [Nasonia vitripennis]
gi|156547709|ref|XP_001605074.1| PREDICTED: similar to ENSANGP00000006150 [Nasonia vitripennis]
gi|156547002|ref|XP_001600439.1| PREDICTED: similar to IP14452p [Nasonia vitripennis]
gi|156545080|ref|XP_001601330.1| PREDICTED: similar to Nicastrin homolog [Nasonia vitripennis]
gi|156544946|ref|XP_001607473.1| PREDICTED: similar to ENSANGP00000003971 isoform 2 [Nasonia vitripennis]
gi|215599741|ref|NP_001135956.1| SNW domain containing 1 [Nasonia vitripennis]
gi|156544840|ref|XP_001606830.1| PREDICTED: similar to GA13644-PA [Nasonia vitripennis]
gi|156544452|ref|XP_001607641.1| PREDICTED: similar to GA17782-PA [Nasonia vitripennis]
gi|156542265|ref|XP_001599532.1| PREDICTED: similar to presenilin [Nasonia vitripennis]
gi|156541180|ref|XP_001600613.1| PREDICTED: similar to histone deacetylase [Nasonia vitripennis]
gi|156538238|ref|XP_001602323.1| PREDICTED: similar to delta protein [Nasonia vitripennis]
gi|156538234|ref|XP_001602190.1| PREDICTED: similar to ENSANGP00000017163 [Nasonia vitripennis]
gi|156537878|ref|XP_001608119.1| PREDICTED: similar to MGC82074 protein [Nasonia vitripennis]
Phagosome
gi|253947430|emb|CAZ86695.1| actin [Nasonia vitripennis]
gi|239735560|ref|NP_001155151.1| calreticulin [Nasonia vitripennis]
gi|229576912|ref|NP_001153403.1| SEC22 vesicle trafficking protein homolog B [Nasonia vitripennis]
gi|156555801|ref|XP_001601591.1| PREDICTED: similar to RE12057p isoform 2 [Nasonia vitripennis]
gi|156555799|ref|XP_001601504.1| PREDICTED: similar to RE12057p isoform 1 [Nasonia vitripennis]
gi|156555463|ref|XP_001606171.1| PREDICTED: similar to Pep12p, putative [Nasonia vitripennis]
gi|156554902|ref|XP_001601057.1| PREDICTED: similar to RE12057p isoform 3 [Nasonia vitripennis]
gi|254910943|ref|NP_001157191.1| actin related protein 1 [Nasonia vitripennis]
gi|156553974|ref|XP_001602993.1| PREDICTED: similar to Rab5-prov protein [Nasonia vitripennis]
gi|156553669|ref|XP_001602360.1| PREDICTED: similar to beta-tubulin [Nasonia vitripennis]
gi|156552254|ref|XP_001606556.1| PREDICTED: similar to ENSANGP00000007994 [Nasonia vitripennis]
gi|156551860|ref|XP_001604636.1| PREDICTED: similar to vacuolar proton atpases [Nasonia vitripennis]
gi|156550753|ref|XP_001600237.1| PREDICTED: similar to Vacuolar ATP synthase 16 kDa proteolipid subunit [Nasonia vitripennis]
gi|156550329|ref|XP_001600999.1| PREDICTED: similar to putative vacuolar ATP synthase subunit F [Nasonia vitripennis]
gi|156549477|ref|XP_001604286.1| PREDICTED: similar to dynein heavy chain isotype 1B [Nasonia vitripennis]
gi|156549294|ref|XP_001600183.1| PREDICTED: similar to rac gtpase [Nasonia vitripennis]
gi|156549068|ref|XP_001607482.1| PREDICTED: similar to hepatocyte growth factor-regulated tyrosine kinase substrate (hgs) [Nasonia vitripennis]
gi|156548608|ref|XP_001607851.1| PREDICTED: similar to vacuolar proton atpases isoform 6 [Nasonia vitripennis]
gi|156548606|ref|XP_001607815.1| PREDICTED: similar to vacuolar proton atpases isoform 3 [Nasonia vitripennis]
gi|156548604|ref|XP_001607811.1| PREDICTED: similar to vacuolar proton atpases isoform 2 [Nasonia vitripennis]
gi|156548602|ref|XP_001607818.1| PREDICTED: similar to vacuolar proton atpases isoform 4 [Nasonia vitripennis]
gi|156548600|ref|XP_001607843.1| PREDICTED: similar to vacuolar proton atpases isoform 5 [Nasonia vitripennis]
gi|156548598|ref|XP_001607798.1| PREDICTED: similar to vacuolar proton atpases isoform 1 [Nasonia vitripennis]
gi|156548149|ref|XP_001607699.1| PREDICTED: similar to alpha tubulin [Nasonia vitripennis]
gi|156547735|ref|XP_001605466.1| PREDICTED: similar to vacuolar ATP synthase subunit h [Nasonia vitripennis]
gi|156547516|ref|XP_001605391.1| PREDICTED: similar to 40-kDa V-ATPase subunit [Nasonia vitripennis]
gi|156546088|ref|XP_001601249.1| PREDICTED: similar to GA14484-PA [Nasonia vitripennis]
gi|156544988|ref|XP_001608002.1| PREDICTED: similar to vacuolar ATP synthase proteolipid subunit [Nasonia vitripennis]
gi|156544167|ref|XP_001606301.1| PREDICTED: similar to conserved hypothetical protein [Nasonia vitripennis]
gi|156544153|ref|XP_001606117.1| PREDICTED: similar to ENSANGP00000001598 [Nasonia vitripennis]
gi|156543557|ref|XP_001603460.1| PREDICTED: similar to GA17427-PA [Nasonia vitripennis]
gi|156543352|ref|XP_001607917.1| PREDICTED: similar to putative Rab7 isoform 1 [Nasonia vitripennis]
gi|156542568|ref|XP_001600508.1| PREDICTED: similar to vacuolar ATP synthase subunit D [Nasonia vitripennis]
gi|156542546|ref|XP_001599253.1| PREDICTED: similar to probable transport protein Sec61 alpha subunit [Nasonia vitripennis]
gi|156542323|ref|XP_001599611.1| PREDICTED: similar to thrombospondin [Nasonia vitripennis]
gi|156542177|ref|XP_001600991.1| PREDICTED: similar to RE12057p isoform 2 [Nasonia vitripennis]
gi|156542175|ref|XP_001600960.1| PREDICTED: similar to RE12057p isoform 1 [Nasonia vitripennis]
gi|156541516|ref|XP_001600097.1| PREDICTED: similar to vacuolar ATP synthase subunit G-like protein [Nasonia vitripennis]
gi|156541056|ref|XP_001601369.1| PREDICTED: similar to RE12057p isoform 2 [Nasonia vitripennis]
gi|156540828|ref|XP_001603270.1| PREDICTED: similar to Pik3c3-prov protein, partial [Nasonia vitripennis]
gi|156540298|ref|XP_001599008.1| PREDICTED: similar to Sec61 protein translocation complex beta subunit [Nasonia vitripennis]
gi|156540043|ref|XP_001600192.1| PREDICTED: similar to calreticulin, partial [Nasonia vitripennis]
gi|156540029|ref|XP_001599589.1| PREDICTED: hypothetical protein [Nasonia vitripennis]
gi|156539800|ref|XP_001600669.1| PREDICTED: similar to calreticulin, partial [Nasonia vitripennis]
gi|156538401|ref|XP_001605733.1| PREDICTED: hypothetical protein [Nasonia vitripennis]
gi|156538350|ref|XP_001604685.1| PREDICTED: similar to V-ATPase subunit A [Nasonia vitripennis]
gi|156537904|ref|XP_001608138.1| PREDICTED: similar to calnexin [Nasonia vitripennis]
gi|156536965|ref|XP_001608261.1| PREDICTED: similar to H(+)-transporting ATPase isoform 2 [Nasonia vitripennis]
gi|156536963|ref|XP_001608260.1| PREDICTED: similar to H(+)-transporting ATPase isoform 1 [Nasonia vitripennis]
gi|156536879|ref|XP_001606506.1| PREDICTED: similar to Sec61p gamma subunit [Nasonia vitripennis]
gi|66509780|ref|XP_623619.1| PREDICTED: similar to Actin-87E isoform 1 [Apis mellifera]
Phototransduction
gi|253947430|emb|CAZ86695.1| actin [Nasonia vitripennis]
gi|156555801|ref|XP_001601591.1| PREDICTED: similar to RE12057p isoform 2 [Nasonia vitripennis]
gi|156555799|ref|XP_001601504.1| PREDICTED: similar to RE12057p isoform 1 [Nasonia vitripennis]
gi|156554902|ref|XP_001601057.1| PREDICTED: similar to RE12057p isoform 3 [Nasonia vitripennis]
gi|254910943|ref|NP_001157191.1| actin related protein 1 [Nasonia vitripennis]
gi|156554066|ref|XP_001600088.1| PREDICTED: similar to ENSANGP00000007901 [Nasonia vitripennis]
gi|156552121|ref|XP_001605329.1| PREDICTED: similar to transient receptor potential channel [Nasonia vitripennis]
gi|156550157|ref|XP_001606166.1| PREDICTED: similar to Ca2+/calmodulin-dependent protein kinase II [Nasonia vitripennis]
gi|156549658|ref|XP_001604587.1| PREDICTED: similar to TRPgamma cation channel [Nasonia vitripennis]
gi|156549490|ref|XP_001604491.1| PREDICTED: similar to ENSANGP00000017234 [Nasonia vitripennis]
gi|156549330|ref|XP_001601074.1| PREDICTED: similar to conventional protein kinase C [Nasonia vitripennis]
gi|156548178|ref|XP_001606937.1| PREDICTED: similar to GTP-binding protein alpha subunit, gna [Nasonia vitripennis]
gi|156547834|ref|XP_001601274.1| PREDICTED: similar to ENSANGP00000025337 [Nasonia vitripennis]
gi|156547663|ref|XP_001604486.1| PREDICTED: similar to phospholipase C [Nasonia vitripennis]
gi|156547315|ref|XP_001601751.1| PREDICTED: similar to guanine nucleotide-binding protein beta 2 (g protein beta2) [Nasonia vitripennis]
gi|156546725|ref|XP_001604700.1| PREDICTED: similar to G protein-coupled receptor kinase type 2 [Nasonia vitripennis]
gi|156546028|ref|XP_001608035.1| PREDICTED: similar to arrestin homolog [Nasonia vitripennis]
gi|156544895|ref|XP_001607257.1| PREDICTED: similar to ENSANGP00000027912 [Nasonia vitripennis]
gi|156542177|ref|XP_001600991.1| PREDICTED: similar to RE12057p isoform 2 [Nasonia vitripennis]
gi|156542175|ref|XP_001600960.1| PREDICTED: similar to RE12057p isoform 1 [Nasonia vitripennis]
gi|156541056|ref|XP_001601369.1| PREDICTED: similar to RE12057p isoform 2 [Nasonia vitripennis]
gi|156541036|ref|XP_001603221.1| PREDICTED: similar to myosin [Nasonia vitripennis]
gi|66509780|ref|XP_623619.1| PREDICTED: similar to Actin-87E isoform 1 [Apis mellifera]
gi|17647231|ref|NP_523710.1| calmodulin, isoform A [Drosophila melanogaster]
Progesterone-mediated Oocyte Maturation
gi|283135104|ref|NP_001164381.1| cAMP-dependent protein kinase 1 [Nasonia vitripennis]
gi|238814349|ref|NP_001154935.1| cyclin dependent kinase 2 isoform 2 [Nasonia vitripennis]
gi|238814347|ref|NP_001154934.1| cyclin dependent kinase 2 isoform 1 [Nasonia vitripennis]
gi|238814342|ref|NP_001154932.1| cyclin B [Nasonia vitripennis]
gi|218749850|ref|NP_001136337.1| p38 map kinase [Nasonia vitripennis]
gi|204305458|gb|ACH99585.1| cAMP-dependent protein kinase [Nasonia vitripennis]
gi|156554942|ref|XP_001601891.1| PREDICTED: hypothetical protein [Nasonia vitripennis]
gi|156554835|ref|XP_001606424.1| PREDICTED: similar to CG5814-PA [Nasonia vitripennis]
gi|156554817|ref|XP_001606255.1| PREDICTED: hypothetical protein [Nasonia vitripennis]
gi|156554785|ref|XP_001605994.1| PREDICTED: similar to CG3060-PA [Nasonia vitripennis]
gi|156554284|ref|XP_001602192.1| PREDICTED: similar to ENSANGP00000010056 [Nasonia vitripennis]
gi|156554134|ref|XP_001599142.1| PREDICTED: similar to GA14530-PA [Nasonia vitripennis]
gi|156552006|ref|XP_001603329.1| PREDICTED: similar to adenylate cyclase type ix [Nasonia vitripennis]
gi|156551986|ref|XP_001602810.1| PREDICTED: similar to conserved hypothetical protein [Nasonia vitripennis]
gi|156551766|ref|XP_001602402.1| PREDICTED: hypothetical protein [Nasonia vitripennis]
gi|156551394|ref|XP_001603535.1| PREDICTED: similar to AT10577p [Nasonia vitripennis]
gi|156551107|ref|XP_001603275.1| PREDICTED: similar to Cell division cycle 16 homolog (S. cerevisiae) [Nasonia vitripennis]
gi|156551105|ref|XP_001603254.1| PREDICTED: similar to GA10609-PA [Nasonia vitripennis]
gi|156549498|ref|XP_001604630.1| PREDICTED: similar to mitotic checkpoint protein [Nasonia vitripennis]
gi|156549338|ref|XP_001601344.1| PREDICTED: similar to anaphase promoting complex subunit 10 [Nasonia vitripennis]
gi|156549324|ref|XP_001600970.1| PREDICTED: similar to cyclin a [Nasonia vitripennis]
gi|156548888|ref|XP_001606526.1| PREDICTED: similar to meiotic checkpoint regulator cut4 [Nasonia vitripennis]
gi|156548864|ref|XP_001606345.1| PREDICTED: similar to MGC80357 protein [Nasonia vitripennis]
gi|156548656|ref|XP_001601962.1| PREDICTED: similar to cyclin dependent kinase 2 [Nasonia vitripennis]
gi|156547369|ref|XP_001603245.1| PREDICTED: similar to anaphase-promoting complex, subunit-5, putative [Nasonia vitripennis]
gi|156545968|ref|XP_001606521.1| PREDICTED: similar to ras [Nasonia vitripennis]
gi|156544728|ref|XP_001605826.1| PREDICTED: similar to cyclin B [Nasonia vitripennis]
gi|156544504|ref|XP_001605191.1| PREDICTED: similar to heat shock protein 90 [Nasonia vitripennis]
gi|238814345|ref|NP_001154933.1| cyclin dependent kinase 1 [Nasonia vitripennis]
gi|156544094|ref|XP_001605523.1| PREDICTED: similar to ENSANGP00000017000 [Nasonia vitripennis]
gi|156543571|ref|XP_001603710.1| PREDICTED: hypothetical protein [Nasonia vitripennis]
gi|156542426|ref|XP_001601498.1| PREDICTED: similar to ribosomal protein S6 kinase, 90kDa, polypeptide 3 [Nasonia vitripennis]
gi|156542038|ref|XP_001601245.1| PREDICTED: similar to G(alpha)i [Nasonia vitripennis]
gi|156541823|ref|XP_001600431.1| PREDICTED: similar to phosphatidylinositol 3-kinase catalytic subunit alpha, beta, delta [Nasonia vitripennis]
gi|156541572|ref|XP_001599619.1| PREDICTED: similar to G(alpha)i [Nasonia vitripennis]
gi|156539617|ref|XP_001599049.1| PREDICTED: hypothetical protein [Nasonia vitripennis]
gi|156538665|ref|XP_001607732.1| PREDICTED: similar to CDC23 (cell division cycle 23, yeast, homolog) [Nasonia vitripennis]
gi|156538370|ref|XP_001605188.1| PREDICTED: hypothetical protein [Nasonia vitripennis]
gi|156537388|ref|XP_001606740.1| PREDICTED: similar to cell division cycle 27 [Nasonia vitripennis]
gi|156537289|ref|XP_001605990.1| PREDICTED: similar to rac serine/threonine kinase [Nasonia vitripennis]
gi|156537047|ref|XP_001601463.1| PREDICTED: similar to GA15568-PA [Nasonia vitripennis]
Proteasome
gi|229606073|ref|NP_001153445.1| proteasome p44.5 subunit [Nasonia vitripennis]
gi|156554831|ref|XP_001606389.1| PREDICTED: hypothetical protein [Nasonia vitripennis]
gi|156554773|ref|XP_001602913.1| PREDICTED: similar to proteasome inhibitor [Nasonia vitripennis]
gi|156554577|ref|XP_001601920.1| PREDICTED: similar to proteasome delta [Nasonia vitripennis]
gi|156554405|ref|XP_001604762.1| PREDICTED: similar to GA20484-PA [Nasonia vitripennis]
gi|156553813|ref|XP_001604886.1| PREDICTED: similar to 26S protease regulatory subunit 6a [Nasonia vitripennis]
gi|156553324|ref|XP_001601425.1| PREDICTED: similar to proteasome beta-subunit [Nasonia vitripennis]
gi|156552814|ref|XP_001600177.1| PREDICTED: similar to proteasome alpha 4 subunit [Nasonia vitripennis]
gi|156552394|ref|XP_001599924.1| PREDICTED: similar to 26S protease regulatory subunit 6b [Nasonia vitripennis]
gi|156552091|ref|XP_001604992.1| PREDICTED: similar to 26S proteasome regulatory subunit rpn1 [Nasonia vitripennis]
gi|156551762|ref|XP_001602296.1| PREDICTED: similar to conserved hypothetical protein [Nasonia vitripennis]
gi|156551041|ref|XP_001604655.1| PREDICTED: similar to 26S proteasome regulatory chain 4 [Nasonia vitripennis]
gi|156550873|ref|XP_001604188.1| PREDICTED: similar to proteasome activator subunit [Nasonia vitripennis]
gi|156550755|ref|XP_001600925.1| PREDICTED: similar to MGC89819 protein [Nasonia vitripennis]
gi|156550346|ref|XP_001606975.1| PREDICTED: similar to 26S proteasome regulatory complex subunit RPN11 [Nasonia vitripennis]
gi|156550335|ref|XP_001603253.1| PREDICTED: similar to 26S protease regulatory subunit [Nasonia vitripennis]
gi|156549024|ref|XP_001607901.1| PREDICTED: similar to 26S proteasome non-atpase regulatory subunit [Nasonia vitripennis]
gi|156547510|ref|XP_001603936.1| PREDICTED: similar to 26S proteasome regulatory complex ATPase RPT4 [Nasonia vitripennis]
gi|156547425|ref|XP_001605493.1| PREDICTED: similar to proteasome beta subunit [Nasonia vitripennis]
gi|156545990|ref|XP_001607430.1| PREDICTED: similar to proteasome zeta subunit [Nasonia vitripennis]
gi|156545571|ref|XP_001607375.1| PREDICTED: similar to proteasome subunit alpha type [Nasonia vitripennis]
gi|156544994|ref|XP_001608055.1| PREDICTED: similar to GA13327-PA [Nasonia vitripennis]
gi|156544544|ref|XP_001607854.1| PREDICTED: similar to proteasome subunit alpha type [Nasonia vitripennis]
gi|156543654|ref|XP_001607442.1| PREDICTED: similar to proteasome subunit beta 7 [Nasonia vitripennis]
gi|156542911|ref|XP_001601321.1| PREDICTED: similar to proteasome subunit N3 [Nasonia vitripennis]
gi|156542793|ref|XP_001605959.1| PREDICTED: similar to 26S proteasome regulatory subunit S3 [Nasonia vitripennis]
gi|156541240|ref|XP_001600736.1| PREDICTED: similar to proteasome beta 2 subunit-like protein [Nasonia vitripennis]
gi|156540147|ref|XP_001599537.1| PREDICTED: similar to proteasome alpha 3 subunit, partial [Nasonia vitripennis]
gi|156539935|ref|XP_001599218.1| PREDICTED: similar to proteasome beta 3 subunit [Nasonia vitripennis]
gi|156538136|ref|XP_001608256.1| PREDICTED: similar to proteasome 25 kDa subunit [Nasonia vitripennis]
gi|156538118|ref|XP_001608230.1| PREDICTED: similar to 26S proteasome regulatory subunit rpn2 isoform 2 [Nasonia vitripennis]
gi|156538116|ref|XP_001608229.1| PREDICTED: similar to 26S proteasome regulatory subunit rpn2 isoform 1 [Nasonia vitripennis]
gi|156538072|ref|XP_001607520.1| PREDICTED: similar to proteasome 26S non-ATPase subunit 7 [Nasonia vitripennis]
gi|156537143|ref|XP_001603562.1| PREDICTED: similar to 26S proteasome non-ATPase regulatory subunit 13 [Nasonia vitripennis]
gi|156536949|ref|XP_001608241.1| PREDICTED: similar to Proteasome (prosome, macropain) 26S subunit, non-ATPase, 12 [Nasonia vitripennis]
Regulation of Autophagy
gi|209969827|ref|NP_001123274.2| autophagy-specific gene 4 [Nasonia vitripennis]
gi|156551676|ref|XP_001601439.1| PREDICTED: similar to beclin [Nasonia vitripennis]
gi|156548264|ref|XP_001601099.1| PREDICTED: similar to Autophagy-related 3-like (yeast) [Nasonia vitripennis]
gi|156547901|ref|XP_001599874.1| PREDICTED: similar to AMP-activated protein kinase [Nasonia vitripennis]
gi|156547824|ref|XP_001606416.1| PREDICTED: similar to CG8866-PA [Nasonia vitripennis]
gi|156544369|ref|XP_001607390.1| PREDICTED: similar to CG10967-PA [Nasonia vitripennis]
gi|156544064|ref|XP_001605142.1| PREDICTED: similar to Autophagy-specific protein, putative [Nasonia vitripennis]
gi|156541022|ref|XP_001602980.1| PREDICTED: similar to conserved hypothetical protein [Nasonia vitripennis]
gi|156540828|ref|XP_001603270.1| PREDICTED: similar to Pik3c3-prov protein, partial [Nasonia vitripennis]
gi|156537584|ref|XP_001607690.1| PREDICTED: similar to CG5489-PA [Nasonia vitripennis]
gi|156536947|ref|XP_001608240.1| PREDICTED: hypothetical protein [Nasonia vitripennis]
Wnt
gi|283135104|ref|NP_001164381.1| cAMP-dependent protein kinase 1 [Nasonia vitripennis]
gi|272760927|gb|ACZ95821.1| casein kinase 1 alpha 1-like protein [Nasonia vitripennis]
gi|255502323|gb|ACU11641.1| casein kinase 1 alpha 1-like protein [Nasonia vitripennis]
gi|229577115|ref|NP_001153430.1| casein kinase II alpha subunit [Nasonia vitripennis]
gi|213972539|ref|NP_001135430.1| S phase kinase associated protein 1 [Nasonia vitripennis]
gi|204305458|gb|ACH99585.1| cAMP-dependent protein kinase [Nasonia vitripennis]
gi|193083203|ref|NP_001122407.1| disheveled associated activator of morphogenesis [Nasonia vitripennis]
gi|156555566|ref|XP_001604721.1| PREDICTED: similar to calcineurin B [Nasonia vitripennis]
gi|156555532|ref|XP_001603109.1| PREDICTED: similar to armadillo protein [Nasonia vitripennis]
gi|156555273|ref|XP_001603203.1| PREDICTED: similar to Ruvbl1 protein [Nasonia vitripennis]
gi|156554942|ref|XP_001601891.1| PREDICTED: hypothetical protein [Nasonia vitripennis]
gi|156554066|ref|XP_001600088.1| PREDICTED: similar to ENSANGP00000007901 [Nasonia vitripennis]
gi|156554048|ref|XP_001599441.1| PREDICTED: similar to disheveled associated activator of morphogenesis [Nasonia vitripennis]
gi|156553675|ref|XP_001599422.1| PREDICTED: similar to prickle [Nasonia vitripennis]
gi|156553082|ref|XP_001599457.1| PREDICTED: similar to NFAT, putative [Nasonia vitripennis]
gi|156552327|ref|XP_001601442.1| PREDICTED: similar to BcDNA.LD34343 [Nasonia vitripennis]
gi|156551394|ref|XP_001603535.1| PREDICTED: similar to AT10577p [Nasonia vitripennis]
gi|156550420|ref|XP_001600264.1| PREDICTED: similar to ring box protein [Nasonia vitripennis]
gi|156550157|ref|XP_001606166.1| PREDICTED: similar to Ca2+/calmodulin-dependent protein kinase II [Nasonia vitripennis]
gi|156550001|ref|XP_001604249.1| PREDICTED: hypothetical protein [Nasonia vitripennis]
gi|156549429|ref|XP_001603043.1| PREDICTED: similar to CG5912-PA [Nasonia vitripennis]
gi|156549417|ref|XP_001602839.1| PREDICTED: similar to GA13041-PA [Nasonia vitripennis]
gi|156549330|ref|XP_001601074.1| PREDICTED: similar to conventional protein kinase C [Nasonia vitripennis]
gi|156549294|ref|XP_001600183.1| PREDICTED: similar to rac gtpase [Nasonia vitripennis]
gi|156548734|ref|XP_001603695.1| PREDICTED: similar to axis inhibition protein, axin [Nasonia vitripennis]
gi|156548702|ref|XP_001602899.1| PREDICTED: similar to seven in absentia homolog 1 (Drosophila) [Nasonia vitripennis]
gi|156548502|ref|XP_001605802.1| PREDICTED: similar to Frizzled homolog 7b [Nasonia vitripennis]
gi|156548056|ref|XP_001606016.1| PREDICTED: hypothetical protein [Nasonia vitripennis]
gi|156547663|ref|XP_001604486.1| PREDICTED: similar to phospholipase C [Nasonia vitripennis]
gi|156547500|ref|XP_001600229.1| PREDICTED: similar to phosphatase [Nasonia vitripennis]
gi|156547329|ref|XP_001602102.1| PREDICTED: similar to calcineurin A [Nasonia vitripennis]
gi|156546751|ref|XP_001605215.1| PREDICTED: similar to smad4 [Nasonia vitripennis]
gi|156546745|ref|XP_001605071.1| PREDICTED: similar to LD36031p [Nasonia vitripennis]
gi|156546653|ref|XP_001603493.1| PREDICTED: similar to RHO kinase, putative [Nasonia vitripennis]
gi|156546349|ref|XP_001606619.1| PREDICTED: similar to conserved hypothetical protein [Nasonia vitripennis]
gi|156546320|ref|XP_001606342.1| PREDICTED: similar to Wnt7-1 [Nasonia vitripennis]
gi|156545555|ref|XP_001606149.1| PREDICTED: similar to casein kinase II beta subunit [Nasonia vitripennis]
gi|156544950|ref|XP_001607487.1| PREDICTED: similar to putative Rho1 isoform 1 [Nasonia vitripennis]
gi|156544840|ref|XP_001606830.1| PREDICTED: similar to GA13644-PA [Nasonia vitripennis]
gi|156544241|ref|XP_001606829.1| PREDICTED: similar to cullin 1 [Nasonia vitripennis]
gi|156544094|ref|XP_001605523.1| PREDICTED: similar to ENSANGP00000017000 [Nasonia vitripennis]
gi|156543977|ref|XP_001605266.1| PREDICTED: similar to Wnt5 [Nasonia vitripennis]
gi|156543959|ref|XP_001603239.1| PREDICTED: hypothetical protein [Nasonia vitripennis]
gi|156543417|ref|XP_001600569.1| PREDICTED: hypothetical protein [Nasonia vitripennis]
gi|156543374|ref|XP_001608220.1| PREDICTED: similar to putative calcium-binding protein p22 [Nasonia vitripennis]
gi|156542771|ref|XP_001602703.1| PREDICTED: similar to wd-repeat protein isoform 2 [Nasonia vitripennis]
gi|156542769|ref|XP_001602731.1| PREDICTED: similar to wd-repeat protein isoform 3 [Nasonia vitripennis]
gi|156542767|ref|XP_001602755.1| PREDICTED: similar to wd-repeat protein isoform 4 [Nasonia vitripennis]
gi|156542765|ref|XP_001602672.1| PREDICTED: similar to wd-repeat protein isoform 1 [Nasonia vitripennis]
gi|156541042|ref|XP_001603388.1| PREDICTED: similar to wingless [Nasonia vitripennis]
gi|156541040|ref|XP_001603351.1| PREDICTED: similar to wingless-related MMTV integration site 6 homolog [Nasonia vitripennis]
gi|156541038|ref|XP_001603268.1| PREDICTED: similar to Wnt10a protein [Nasonia vitripennis]
gi|156540385|ref|XP_001601947.1| PREDICTED: similar to mck1 [Nasonia vitripennis]
gi|156539957|ref|XP_001599448.1| PREDICTED: similar to GA21999-PA [Nasonia vitripennis]
gi|156538703|ref|XP_001608242.1| PREDICTED: similar to conserved hypothetical protein [Nasonia vitripennis]
gi|156538467|ref|XP_001606604.1| PREDICTED: similar to f-box and wd-40 domain protein [Nasonia vitripennis]
gi|156538234|ref|XP_001602190.1| PREDICTED: similar to ENSANGP00000017163 [Nasonia vitripennis]
gi|156538112|ref|XP_001608214.1| PREDICTED: similar to JV15-2 [Nasonia vitripennis]
gi|283135224|ref|NP_001164367.1| casein kinase 1 alpha 1-like protein [Nasonia vitripennis]
gi|156537878|ref|XP_001608119.1| PREDICTED: similar to MGC82074 protein [Nasonia vitripennis]

## Sheet: D_melanogaster_peptide_List
D.melanogaster Peptide Sequences for conserved pathways
Circadian Rhythm
gi|281365802|ref|NP_729302.2| PAR-domain protein 1, isoform J [Drosophila melanogaster]
gi|281359759|ref|NP_001162650.1| shaggy, isoform O [Drosophila melanogaster]
gi|161077539|ref|NP_001096870.1| shaggy, isoform M [Drosophila melanogaster]
gi|116007128|ref|NP_001036259.1| shaggy, isoform L [Drosophila melanogaster]
gi|78706449|ref|NP_001014627.2| gilgamesh, isoform G [Drosophila melanogaster]
gi|62472069|ref|NP_001014574.1| clock, isoform F [Drosophila melanogaster]
gi|62471591|ref|NP_001014463.1| timeless, isoform E [Drosophila melanogaster]
gi|45554006|ref|NP_996335.1| shaggy, isoform G [Drosophila melanogaster]
gi|45553992|ref|NP_996334.1| shaggy, isoform K [Drosophila melanogaster]
gi|62472090|ref|NP_001014576.1| clock, isoform D [Drosophila melanogaster]
gi|45550924|ref|NP_722912.2| timeless, isoform D [Drosophila melanogaster]
gi|45550927|ref|NP_722914.3| timeless, isoform B [Drosophila melanogaster]
gi|24581451|ref|NP_523468.2| timeless, isoform A [Drosophila melanogaster]
gi|24647391|ref|NP_732123.1| gilgamesh, isoform A [Drosophila melanogaster]
gi|24660438|ref|NP_729299.1| PAR-domain protein 1, isoform B [Drosophila melanogaster]
gi|17864136|ref|NP_524602.1| discs overgrown, isoform C [Drosophila melanogaster]
gi|24660469|ref|NP_729303.1| PAR-domain protein 1, isoform C [Drosophila melanogaster]
gi|24660458|ref|NP_729301.1| PAR-domain protein 1, isoform D [Drosophila melanogaster]
gi|281365800|ref|NP_729298.2| PAR-domain protein 1, isoform I [Drosophila melanogaster]
gi|281361900|ref|NP_001163628.1| gilgamesh, isoform I [Drosophila melanogaster]
gi|28574737|ref|NP_722913.2| timeless, isoform C [Drosophila melanogaster]
gi|28571746|ref|NP_732125.2| gilgamesh, isoform D [Drosophila melanogaster]
gi|62472622|ref|NP_001014628.1| gilgamesh, isoform F [Drosophila melanogaster]
gi|24660427|ref|NP_729297.1| PAR-domain protein 1, isoform F [Drosophila melanogaster]
gi|28571751|ref|NP_788683.1| gilgamesh, isoform E [Drosophila melanogaster]
gi|17136458|ref|NP_476715.1| shaggy, isoform B [Drosophila melanogaster]
gi|28571749|ref|NP_524941.3| gilgamesh, isoform C [Drosophila melanogaster]
gi|17136456|ref|NP_476714.1| shaggy, isoform A [Drosophila melanogaster]
gi|24639383|ref|NP_476716.2| shaggy, isoform D [Drosophila melanogaster]
gi|24667005|ref|NP_524168.2| cycle [Drosophila melanogaster]
gi|24581909|ref|NP_723075.1| vrille, isoform C [Drosophila melanogaster]
gi|24660450|ref|NP_729300.1| PAR-domain protein 1, isoform G [Drosophila melanogaster]
gi|17137254|ref|NP_477191.1| vrille, isoform A [Drosophila melanogaster]
gi|17737335|ref|NP_511140.1| casein kinase ialpha, isoform B [Drosophila melanogaster]
gi|24660399|ref|NP_523964.2| clock, isoform A [Drosophila melanogaster]
gi|24639387|ref|NP_525056.2| period [Drosophila melanogaster]
Dorsoventral Axis Formation
gi|281359683|ref|NP_001162638.1| broad, isoform K [Drosophila melanogaster]
gi|281365251|ref|NP_001163020.1| spire, isoform E [Drosophila melanogaster]
gi|221513719|ref|NP_001036627.2| argonaute 3, isoform D [Drosophila melanogaster]
gi|221330691|ref|NP_722950.2| cappuccino, isoform J [Drosophila melanogaster]
gi|221330690|ref|NP_001137787.1| cappuccino, isoform I [Drosophila melanogaster]
gi|221330688|ref|NP_001137786.1| cappuccino, isoform H [Drosophila melanogaster]
gi|221330686|ref|NP_001137785.1| cappuccino, isoform G [Drosophila melanogaster]
gi|221330684|ref|NP_001137784.1| cappuccino, isoform F [Drosophila melanogaster]
gi|221330682|ref|NP_001137783.1| cappuccino, isoform E [Drosophila melanogaster]
gi|161075907|ref|NP_001104350.1| rolled, isoform A [Drosophila melanogaster]
gi|161075903|ref|NP_001104348.1| rolled, isoform F [Drosophila melanogaster]
gi|161075901|ref|NP_001015121.2| rolled, isoform B [Drosophila melanogaster]
gi|161081196|ref|NP_001097497.1| encore, isoform E [Drosophila melanogaster]
gi|161076864|ref|NP_001097144.1| aubergine, isoform C [Drosophila melanogaster]
gi|281366635|ref|NP_001163498.1| argonaute 3, isoform G [Drosophila melanogaster]
gi|45552931|ref|NP_995992.1| encore, isoform A [Drosophila melanogaster]
gi|17136534|ref|NP_476758.1| epidermal growth factor receptor, isoform A [Drosophila melanogaster]
gi|28574688|ref|NP_787978.1| chorion factor 2, isoform B [Drosophila melanogaster]
gi|24649293|ref|NP_732857.1| pointed, isoform D [Drosophila melanogaster]
gi|221329643|ref|NP_726749.2| broad, isoform J [Drosophila melanogaster]
gi|24655197|ref|NP_523883.2| rhomboid [Drosophila melanogaster]
gi|281362359|ref|NP_001163699.1| oo18 RNA-binding protein, isoform F [Drosophila melanogaster]
gi|24585407|ref|NP_524854.2| spire, isoform B [Drosophila melanogaster]
gi|17136494|ref|NP_476734.1| aubergine, isoform A [Drosophila melanogaster]
gi|24639454|ref|NP_476859.2| notch [Drosophila melanogaster]
gi|17136708|ref|NP_476858.1| downstream of receptor kinase, isoform A [Drosophila melanogaster]
gi|17136886|ref|NP_476966.1| cappuccino, isoform A [Drosophila melanogaster]
gi|17933530|ref|NP_525052.1| egghead, isoform C [Drosophila melanogaster]
gi|24583877|ref|NP_723739.1| arrest, isoform A [Drosophila melanogaster]
gi|24639128|ref|NP_726750.1| broad, isoform A [Drosophila melanogaster]
gi|24649271|ref|NP_732848.1| oo18 RNA-binding protein, isoform B [Drosophila melanogaster]
gi|116007126|ref|NP_001036258.1| pole hole, isoform B [Drosophila melanogaster]
gi|17136430|ref|NP_476699.1| Ras oncogene at 85D [Drosophila melanogaster]
gi|28574278|ref|NP_724256.2| spire, isoform C [Drosophila melanogaster]
gi|24583873|ref|NP_723737.1| arrest, isoform B [Drosophila melanogaster]
gi|24646609|ref|NP_731826.1| squid, isoform A [Drosophila melanogaster]
gi|24656987|ref|NP_524765.2| encore, isoform B [Drosophila melanogaster]
gi|24583879|ref|NP_723740.1| arrest, isoform D [Drosophila melanogaster]
gi|17136736|ref|NP_476875.1| piwi [Drosophila melanogaster]
gi|24649275|ref|NP_732850.1| oo18 RNA-binding protein, isoform C [Drosophila melanogaster]
gi|45549016|ref|NP_476568.2| gurken [Drosophila melanogaster]
gi|24649291|ref|NP_524461.2| pointed, isoform B [Drosophila melanogaster]
gi|24581564|ref|NP_722952.1| cappuccino, isoform B [Drosophila melanogaster]
gi|24639132|ref|NP_726752.1| broad, isoform B [Drosophila melanogaster]
gi|24649269|ref|NP_524460.2| oo18 RNA-binding protein, isoform A [Drosophila melanogaster]
gi|24665335|ref|NP_524107.2| argos [Drosophila melanogaster]
gi|17933524|ref|NP_525047.1| pole hole, isoform A [Drosophila melanogaster]
gi|24583875|ref|NP_723738.1| arrest, isoform C [Drosophila melanogaster]
gi|24639136|ref|NP_524759.2| broad, isoform E [Drosophila melanogaster]
gi|24581025|ref|NP_722766.1| anterior open, isoform A [Drosophila melanogaster]
gi|62861950|ref|NP_001015122.1| rolled, isoform C [Drosophila melanogaster]
gi|24649295|ref|NP_732858.1| pointed, isoform C [Drosophila melanogaster]
gi|17137772|ref|NP_477491.1| female sterile (1) K10 [Drosophila melanogaster]
gi|24639138|ref|NP_726754.1| broad, isoform G [Drosophila melanogaster]
gi|24581562|ref|NP_722951.1| cappuccino, isoform D [Drosophila melanogaster]
gi|24585405|ref|NP_724254.1| spire, isoform A [Drosophila melanogaster]
gi|17136536|ref|NP_476759.1| epidermal growth factor receptor, isoform B [Drosophila melanogaster]
gi|24585409|ref|NP_724255.1| spire, isoform D [Drosophila melanogaster]
gi|17737298|ref|NP_511098.1| downstream of raf1 [Drosophila melanogaster]
gi|24581749|ref|NP_523474.1| chorion factor 2, isoform A [Drosophila melanogaster]
gi|24646607|ref|NP_731825.1| squid, isoform B [Drosophila melanogaster]
gi|18110536|ref|NP_476597.2| Son of sevenless [Drosophila melanogaster]
gi|45553351|ref|NP_996203.1| squid, isoform D [Drosophila melanogaster]
gi|17136782|ref|NP_476901.1| brainiac [Drosophila melanogaster]
gi|24646605|ref|NP_652209.1| squid, isoform C [Drosophila melanogaster]
Decapentaplegic
gi|221329614|ref|NP_001138143.1| Roc1a, isoform B [Drosophila melanogaster]
gi|161075907|ref|NP_001104350.1| rolled, isoform A [Drosophila melanogaster]
gi|161075903|ref|NP_001104348.1| rolled, isoform F [Drosophila melanogaster]
gi|161075901|ref|NP_001015121.2| rolled, isoform B [Drosophila melanogaster]
gi|17137520|ref|NP_477340.1| glass bottom boat [Drosophila melanogaster]
gi|78706846|ref|NP_001027226.1| protein phosphatase 2A at 29B, isoform B [Drosophila melanogaster]
gi|18543187|ref|NP_569852.1| Roc1a, isoform A [Drosophila melanogaster]
gi|17136498|ref|NP_476736.1| short gastrulation [Drosophila melanogaster]
gi|17137600|ref|NP_477390.1| skpA, isoform A [Drosophila melanogaster]
gi|19920376|ref|NP_608358.1| skpC [Drosophila melanogaster]
gi|24651682|ref|NP_733438.1| medea, isoform B [Drosophila melanogaster]
gi|24640865|ref|NP_524642.2| nejire [Drosophila melanogaster]
gi|24657025|ref|NP_524729.2| smad anchor for receptor activation, isoform A [Drosophila melanogaster]
gi|17136620|ref|NP_476805.1| microtubule star [Drosophila melanogaster]
gi|21358051|ref|NP_652613.1| Roc1b [Drosophila melanogaster]
gi|17352483|ref|NP_477017.1| mothers against dpp [Drosophila melanogaster]
gi|17933676|ref|NP_524610.1| medea, isoform A [Drosophila melanogaster]
gi|24643403|ref|NP_608359.1| skpE [Drosophila melanogaster]
gi|24658719|ref|NP_523941.2| RPS6-p70-protein kinase [Drosophila melanogaster]
gi|17530843|ref|NP_511079.1| smad on X [Drosophila melanogaster]
gi|24642569|ref|NP_536796.2| Rho-kinase [Drosophila melanogaster]
gi|17647573|ref|NP_523779.1| lethal with a checkpoint kinase [Drosophila melanogaster]
gi|17137468|ref|NP_477311.1| decapentaplegic, isoform A [Drosophila melanogaster]
gi|17137382|ref|NP_477260.1| daughters against dpp, isoform A [Drosophila melanogaster]
gi|24638969|ref|NP_525036.2| Retinoblastoma-family protein [Drosophila melanogaster]
gi|17137100|ref|NP_477098.1| Rho1, isoform A [Drosophila melanogaster]
gi|24762390|ref|NP_611828.1| CG15800 [Drosophila melanogaster]
gi|62861950|ref|NP_001015122.1| rolled, isoform C [Drosophila melanogaster]
gi|17647593|ref|NP_523655.1| lin-19-like, isoform D [Drosophila melanogaster]
gi|24643401|ref|NP_608357.2| skpD [Drosophila melanogaster]
gi|24654863|ref|NP_523876.2| extra macrochaetae [Drosophila melanogaster]
gi|20130299|ref|NP_611796.1| skpF [Drosophila melanogaster]
gi|24638797|ref|NP_651942.2| Activin-beta [Drosophila melanogaster]
gi|19922070|ref|NP_610729.1| skpB [Drosophila melanogaster]
Endocytosis
gi|281362305|ref|NP_732769.3| CG31158, isoform G [Drosophila melanogaster]
gi|281362301|ref|NP_788718.2| CG31158, isoform E [Drosophila melanogaster]
gi|281366553|ref|NP_001163487.1| schizo, isoform D [Drosophila melanogaster]
gi|281360376|ref|NP_001163085.1| CG30372, isoform C [Drosophila melanogaster]
gi|281364638|ref|NP_001162911.1| PDGF- and VEGF-receptor related, isoform J [Drosophila melanogaster]
gi|281364636|ref|NP_001162910.1| PDGF- and VEGF-receptor related, isoform I [Drosophila melanogaster]
gi|281364634|ref|NP_001162909.1| PDGF- and VEGF-receptor related, isoform H [Drosophila melanogaster]
gi|221512757|ref|NP_001137965.1| Nedd4, isoform H [Drosophila melanogaster]
gi|221512754|ref|NP_001137964.1| Nedd4, isoform I [Drosophila melanogaster]
gi|221512752|ref|NP_730284.2| Nedd4, isoform G [Drosophila melanogaster]
gi|221330564|ref|NP_726262.2| PIP5K59B, isoform E [Drosophila melanogaster]
gi|221330562|ref|NP_001036566.2| PIP5K59B, isoform D [Drosophila melanogaster]
gi|221330009|ref|NP_001137610.1| phospholipase D, isoform F [Drosophila melanogaster]
gi|221330635|ref|NP_001137771.1| hepatocyte growth factor regulated tyrosine kinase substrate, isoform D [Drosophila melanogaster]
gi|281364632|ref|NP_787997.2| PDGF- and VEGF-receptor related, isoform G [Drosophila melanogaster]
gi|161078511|ref|NP_001097874.1| CG31158, isoform D [Drosophila melanogaster]
gi|161078509|ref|NP_001097873.1| CG31158, isoform C [Drosophila melanogaster]
gi|161085770|ref|NP_001097664.1| CG6838, isoform D [Drosophila melanogaster]
gi|161082044|ref|NP_001097529.1| liquid facets, isoform F [Drosophila melanogaster]
gi|161077253|ref|NP_001097376.1| endophilin B, isoform D [Drosophila melanogaster]
gi|161077251|ref|NP_001097375.1| endophilin B, isoform C [Drosophila melanogaster]
gi|116007688|ref|NP_001036542.1| atypical protein kinase C, isoform F [Drosophila melanogaster]
gi|116007690|ref|NP_001036543.1| atypical protein kinase C, isoform E [Drosophila melanogaster]
gi|116007694|ref|NP_001036545.1| atypical protein kinase C, isoform D [Drosophila melanogaster]
gi|116007692|ref|NP_001036544.1| atypical protein kinase C, isoform B [Drosophila melanogaster]
gi|116007176|ref|NP_001036283.1| bazooka, isoform B [Drosophila melanogaster]
gi|281361079|ref|NP_001162791.1| Rab11 interacting protein, isoform B [Drosophila melanogaster]
gi|116007484|ref|NP_001036438.1| G protein-coupled receptor kinase 1, isoform A [Drosophila melanogaster]
gi|45551527|ref|NP_729266.2| liquid facets, isoform A [Drosophila melanogaster]
gi|45551529|ref|NP_729268.2| liquid facets, isoform C [Drosophila melanogaster]
gi|85725140|ref|NP_001034010.1| nuclear fallout, isoform D [Drosophila melanogaster]
gi|45553177|ref|NP_996116.1| Nedd4, isoform E [Drosophila melanogaster]
gi|45552251|ref|NP_995648.1| PDGF- and VEGF-receptor related, isoform E [Drosophila melanogaster]
gi|45552169|ref|NP_995607.1| alpha-Adaptin, isoform B [Drosophila melanogaster]
gi|45552249|ref|NP_995647.1| PDGF- and VEGF-receptor related, isoform F [Drosophila melanogaster]
gi|85725132|ref|NP_001034006.1| nuclear fallout, isoform F [Drosophila melanogaster]
gi|116007840|ref|NP_001036618.1| schizo, isoform C [Drosophila melanogaster]
gi|45553203|ref|NP_996129.1| schizo, isoform A [Drosophila melanogaster]
gi|24585608|ref|NP_477045.2| Ret oncogene, isoform D [Drosophila melanogaster]
gi|19922596|ref|NP_611410.1| endophilin B, isoform A [Drosophila melanogaster]
gi|17136534|ref|NP_476758.1| epidermal growth factor receptor, isoform A [Drosophila melanogaster]
gi|24651395|ref|NP_651796.1| CG2224 [Drosophila melanogaster]
gi|24651922|ref|NP_610424.1| CG8243 [Drosophila melanogaster]
gi|24653827|ref|NP_523751.2| ADP ribosylation factor 51F, isoform A [Drosophila melanogaster]
gi|17136724|ref|NP_476867.1| G protein-coupled receptor kinase 2 [Drosophila melanogaster]
gi|24655474|ref|NP_647640.1| CG7967 [Drosophila melanogaster]
gi|17648053|ref|NP_524120.1| tumor suppressor protein 101 [Drosophila melanogaster]
gi|21356025|ref|NP_649451.1| CG9779 [Drosophila melanogaster]
gi|17738165|ref|NP_524474.1| heat shock protein 68 [Drosophila melanogaster]
gi|24646135|ref|NP_731651.1| Heat-shock-protein-70Aa [Drosophila melanogaster]
gi|24665984|ref|NP_730282.1| Nedd4, isoform K [Drosophila melanogaster]
gi|17137216|ref|NP_477170.1| Rab-protein 11, isoform B [Drosophila melanogaster]
gi|24645413|ref|NP_649909.1| vacuolar protein sorting 45 [Drosophila melanogaster]
gi|24647817|ref|NP_732286.1| heartless, isoform A [Drosophila melanogaster]
gi|24667837|ref|NP_730594.1| schizo, isoform B [Drosophila melanogaster]
gi|17865835|ref|NP_524472.1| Rab-protein 7 [Drosophila melanogaster]
gi|28571836|ref|NP_732826.2| centaurin beta 1A, isoform B [Drosophila melanogaster]
gi|24642734|ref|NP_523383.2| bazooka, isoform A [Drosophila melanogaster]
gi|24584226|ref|NP_723850.1| centaurin gamma 1A, isoform C [Drosophila melanogaster]
gi|24648686|ref|NP_650961.2| AP-2sigma [Drosophila melanogaster]
gi|21356833|ref|NP_652053.1| vacuolar protein sorting 28 [Drosophila melanogaster]
gi|24584167|ref|NP_609668.2| CG9014 [Drosophila melanogaster]
gi|24657025|ref|NP_524729.2| smad anchor for receptor activation, isoform A [Drosophila melanogaster]
gi|281360949|ref|NP_001162767.1| shibire, isoform L [Drosophila melanogaster]
gi|24642338|ref|NP_727911.1| shibire, isoform B [Drosophila melanogaster]
gi|17136524|ref|NP_476753.1| suppressor of deltex, isoform B [Drosophila melanogaster]
gi|85725134|ref|NP_001034007.1| nuclear fallout, isoform B [Drosophila melanogaster]
gi|18859657|ref|NP_573258.1| vacuolar protein sorting 4 [Drosophila melanogaster]
gi|28574861|ref|NP_649051.3| Chmp1 [Drosophila melanogaster]
gi|17137700|ref|NP_477448.1| signal transducing adaptor molecule [Drosophila melanogaster]
gi|17737967|ref|NP_524356.1| heat shock protein cognate 4, isoform A [Drosophila melanogaster]
gi|24582749|ref|NP_723365.1| PDGF- and VEGF-receptor related, isoform B [Drosophila melanogaster]
gi|24655587|ref|NP_725873.1| endophilin B, isoform B [Drosophila melanogaster]
gi|24663283|ref|NP_524040.2| GTPase-activating protein 69C [Drosophila melanogaster]
gi|24638904|ref|NP_726680.1| modifier of rudimentary, isoform B [Drosophila melanogaster]
gi|28574007|ref|NP_722830.2| hepatocyte growth factor regulated tyrosine kinase substrate, isoform C [Drosophila melanogaster]
gi|24660212|ref|NP_523962.2| liquid facets, isoform B [Drosophila melanogaster]
gi|281360951|ref|NP_001162768.1| shibire, isoform M [Drosophila melanogaster]
gi|17647249|ref|NP_523414.1| Cdc42, isoform A [Drosophila melanogaster]
gi|24660927|ref|NP_648224.1| Cbl, isoform B [Drosophila melanogaster]
gi|17530843|ref|NP_511079.1| smad on X [Drosophila melanogaster]
gi|17647573|ref|NP_523779.1| lethal with a checkpoint kinase [Drosophila melanogaster]
gi|24584217|ref|NP_723849.1| centaurin gamma 1A, isoform B [Drosophila melanogaster]
gi|19922748|ref|NP_611686.1| vacuolar protein sorting 20, isoform B [Drosophila melanogaster]
gi|17647515|ref|NP_524063.1| heat shock protein cognate 1, isoform A [Drosophila melanogaster]
gi|24640527|ref|NP_511080.2| TNF-receptor-associated factor 6 [Drosophila melanogaster]
gi|17738139|ref|NP_524458.1| centaurin beta 1A, isoform A [Drosophila melanogaster]
gi|62471673|ref|NP_001014504.1| CG30372, isoform B [Drosophila melanogaster]
gi|17137382|ref|NP_477260.1| daughters against dpp, isoform A [Drosophila melanogaster]
gi|17137100|ref|NP_477098.1| Rho1, isoform A [Drosophila melanogaster]
gi|21357721|ref|NP_651582.1| ALG-2 interacting protein X [Drosophila melanogaster]
gi|24663988|ref|NP_729940.1| heat shock protein cognate 1, isoform C [Drosophila melanogaster]
gi|17736973|ref|NP_523457.1| Rab-protein 5, isoform E [Drosophila melanogaster]
gi|281362349|ref|NP_001163696.1| centaurin beta 1A, isoform C [Drosophila melanogaster]
gi|24664073|ref|NP_729956.1| breathless, isoform A [Drosophila melanogaster]
gi|24581168|ref|NP_608694.2| dynamin related protein 1 [Drosophila melanogaster]
gi|24665988|ref|NP_730283.1| Nedd4, isoform F [Drosophila melanogaster]
gi|24658744|ref|NP_611729.2| PIP5K59B, isoform A [Drosophila melanogaster]
gi|17737941|ref|NP_524339.1| heat shock protein cognate 2 [Drosophila melanogaster]
gi|28574818|ref|NP_476819.2| alpha-Adaptin, isoform A [Drosophila melanogaster]
gi|24584224|ref|NP_523562.2| centaurin gamma 1A, isoform A [Drosophila melanogaster]
gi|85725138|ref|NP_001034009.1| nuclear fallout, isoform C [Drosophila melanogaster]
gi|17998687|ref|NP_524988.1| kurtz [Drosophila melanogaster]
gi|17136536|ref|NP_476759.1| epidermal growth factor receptor, isoform B [Drosophila melanogaster]
gi|21355247|ref|NP_648993.1| Nedd4, isoform J [Drosophila melanogaster]
gi|17137280|ref|NP_477206.1| skittles [Drosophila melanogaster]
gi|24663889|ref|NP_648660.1| vacuolar protein sorting 36 [Drosophila melanogaster]
gi|18860099|ref|NP_573238.1| par-6 [Drosophila melanogaster]
gi|17137000|ref|NP_477042.1| clathrin heavy chain, isoform A [Drosophila melanogaster]
gi|24649014|ref|NP_732744.1| AP-50, isoform A [Drosophila melanogaster]
gi|19920912|ref|NP_609186.1| Rabenosyn-5 [Drosophila melanogaster]
gi|24646379|ref|NP_731737.1| putative achaete scute target 1, isoform A [Drosophila melanogaster]
gi|21355321|ref|NP_647947.1| CG4618 [Drosophila melanogaster]
gi|24638900|ref|NP_525034.2| modifier of rudimentary, isoform A [Drosophila melanogaster]
gi|85724746|ref|NP_001033805.1| CG17471, isoform B [Drosophila melanogaster]
gi|24660931|ref|NP_729382.1| Cbl, isoform A [Drosophila melanogaster]
gi|24648826|ref|NP_650987.1| larsen [Drosophila melanogaster]
gi|28571678|ref|NP_788663.1| Hsp70Bbb [Drosophila melanogaster]
gi|24642945|ref|NP_573268.1| CG7192, isoform A [Drosophila melanogaster]
gi|24582751|ref|NP_523509.2| PDGF- and VEGF-receptor related, isoform A [Drosophila melanogaster]
gi|19921830|ref|NP_610398.1| vacuolar protein sorting 25 [Drosophila melanogaster]
gi|24650245|ref|NP_651455.1| CG14542 [Drosophila melanogaster]
gi|21356083|ref|NP_649518.1| CG1115 [Drosophila melanogaster]
gi|24646322|ref|NP_524927.2| Heat-shock-protein-70Bb [Drosophila melanogaster]
gi|24664887|ref|NP_648816.1| early girl [Drosophila melanogaster]
gi|28573949|ref|NP_610462.3| shrub [Drosophila melanogaster]
gi|24646318|ref|NP_731716.1| Heat-shock-protein-70Ba [Drosophila melanogaster]
gi|24653760|ref|NP_524892.2| atypical protein kinase C, isoform A [Drosophila melanogaster]
gi|28571791|ref|NP_650948.2| CG5798 [Drosophila melanogaster]
gi|24643078|ref|NP_573313.2| Rab11 interacting protein, isoform A [Drosophila melanogaster]
gi|85726355|ref|NP_523627.3| phospholipase D, isoform D [Drosophila melanogaster]
gi|21355253|ref|NP_648997.1| CG6259 [Drosophila melanogaster]
gi|24648076|ref|NP_732383.1| endophilin A, isoform A [Drosophila melanogaster]
gi|17137004|ref|NP_477044.1| Ret oncogene, isoform A [Drosophila melanogaster]
gi|24658229|ref|NP_726213.1| vacuolar protein sorting 20, isoform A [Drosophila melanogaster]
gi|24668642|ref|NP_649409.1| CG6838, isoform A [Drosophila melanogaster]
gi|24646381|ref|NP_524332.2| putative achaete scute target 1, isoform B [Drosophila melanogaster]
gi|24642336|ref|NP_727910.1| shibire, isoform K [Drosophila melanogaster]
gi|24581201|ref|NP_722831.1| hepatocyte growth factor regulated tyrosine kinase substrate, isoform A [Drosophila melanogaster]
Hedgehog
gi|281359759|ref|NP_001162650.1| shaggy, isoform O [Drosophila melanogaster]
gi|161077539|ref|NP_001096870.1| shaggy, isoform M [Drosophila melanogaster]
gi|161076767|ref|NP_609109.2| Wnt10 [Drosophila melanogaster]
gi|161076765|ref|NP_609108.2| Wnt6 [Drosophila melanogaster]
gi|116007128|ref|NP_001036259.1| shaggy, isoform L [Drosophila melanogaster]
gi|78706449|ref|NP_001014627.2| gilgamesh, isoform G [Drosophila melanogaster]
gi|45554006|ref|NP_996335.1| shaggy, isoform G [Drosophila melanogaster]
gi|45553992|ref|NP_996334.1| shaggy, isoform K [Drosophila melanogaster]
gi|24647391|ref|NP_732123.1| gilgamesh, isoform A [Drosophila melanogaster]
gi|17137520|ref|NP_477340.1| glass bottom boat [Drosophila melanogaster]
gi|24582476|ref|NP_723268.1| wingless, isoform B [Drosophila melanogaster]
gi|24664872|ref|NP_524097.2| cAMP-dependent protein kinase 3, isoform A [Drosophila melanogaster]
gi|28574900|ref|NP_730083.2| cAMP-dependent protein kinase 3, isoform B [Drosophila melanogaster]
gi|17864136|ref|NP_524602.1| discs overgrown, isoform C [Drosophila melanogaster]
gi|17137760|ref|NP_477499.1| fused [Drosophila melanogaster]
gi|281361900|ref|NP_001163628.1| gilgamesh, isoform I [Drosophila melanogaster]
gi|17136902|ref|NP_476977.1| cAMP-dependent protein kinase 1, isoform A [Drosophila melanogaster]
gi|28571746|ref|NP_732125.2| gilgamesh, isoform D [Drosophila melanogaster]
gi|62472622|ref|NP_001014628.1| gilgamesh, isoform F [Drosophila melanogaster]
gi|17137092|ref|NP_477092.1| costa [Drosophila melanogaster]
gi|28572002|ref|NP_733397.2| cAMP-dependent protein kinase 2 [Drosophila melanogaster]
gi|24649223|ref|NP_524459.2| hedgehog, isoform A [Drosophila melanogaster]
gi|28571751|ref|NP_788683.1| gilgamesh, isoform E [Drosophila melanogaster]
gi|24586628|ref|NP_523661.2| patched [Drosophila melanogaster]
gi|17136458|ref|NP_476715.1| shaggy, isoform B [Drosophila melanogaster]
gi|28571749|ref|NP_524941.3| gilgamesh, isoform C [Drosophila melanogaster]
gi|17136456|ref|NP_476714.1| shaggy, isoform A [Drosophila melanogaster]
gi|17137468|ref|NP_477311.1| decapentaplegic, isoform A [Drosophila melanogaster]
gi|24639383|ref|NP_476716.2| shaggy, isoform D [Drosophila melanogaster]
gi|21357511|ref|NP_650272.1| wnt inhibitor of dorsal [Drosophila melanogaster]
gi|17738089|ref|NP_524430.1| supernumerary limbs [Drosophila melanogaster]
gi|17648113|ref|NP_523502.1| wingless, isoform A [Drosophila melanogaster]
gi|24646369|ref|NP_536750.2| suppressor of fused [Drosophila melanogaster]
gi|21357169|ref|NP_649574.1| Rab23 [Drosophila melanogaster]
gi|17647941|ref|NP_523443.1| smoothened [Drosophila melanogaster]
gi|17737335|ref|NP_511140.1| casein kinase ialpha, isoform B [Drosophila melanogaster]
gi|45549239|ref|NP_524617.3| cubitus interruptus [Drosophila melanogaster]
Lysosome
gi|281359832|ref|NP_001162664.1| ruby, isoform B [Drosophila melanogaster]
gi|221459725|ref|NP_733169.2| lysosomal enzyme receptor protein, isoform D [Drosophila melanogaster]
gi|221379301|ref|NP_650406.2| CG7026 [Drosophila melanogaster]
gi|221330102|ref|NP_610504.3| CG1827, isoform C [Drosophila melanogaster]
gi|221500219|ref|NP_608417.2| NPC1b [Drosophila melanogaster]
gi|161078544|ref|NP_001097888.1| CG31414 [Drosophila melanogaster]
gi|62471735|ref|NP_001014535.1| CG15117, isoform C [Drosophila melanogaster]
gi|78711855|ref|NP_733167.2| lysosomal enzyme receptor protein, isoform B [Drosophila melanogaster]
gi|78711857|ref|NP_733168.2| lysosomal enzyme receptor protein, isoform A [Drosophila melanogaster]
gi|56292537|ref|NP_610111.3| CG3305 [Drosophila melanogaster]
gi|45552124|ref|NP_788890.2| AP-1gamma, isoform C [Drosophila melanogaster]
gi|45552125|ref|NP_788891.2| AP-1gamma, isoform D [Drosophila melanogaster]
gi|45549353|ref|NP_572527.2| AP-1gamma, isoform A [Drosophila melanogaster]
gi|45551439|ref|NP_727311.2| AP-1gamma, isoform B [Drosophila melanogaster]
gi|45551995|ref|NP_733276.2| Vha100-1, isoform H [Drosophila melanogaster]
gi|45551090|ref|NP_725178.2| fused lobes, isoform B [Drosophila melanogaster]
gi|281362792|ref|NP_001163768.1| Vha100-1, isoform I [Drosophila melanogaster]
gi|221510752|ref|NP_523612.3| tetraspanin 39D [Drosophila melanogaster]
gi|24666114|ref|NP_649011.1| cln3 [Drosophila melanogaster]
gi|19922582|ref|NP_611395.1| CG15117, isoform A [Drosophila melanogaster]
gi|24650963|ref|NP_733273.1| Vha100-1, isoform G [Drosophila melanogaster]
gi|24584671|ref|NP_523585.2| vacuolar H[+]-ATPase SFD subunit, isoform A [Drosophila melanogaster]
gi|24584675|ref|NP_723993.1| vacuolar H[+]-ATPase SFD subunit, isoform D [Drosophila melanogaster]
gi|281363223|ref|NP_610807.3| CG8646 [Drosophila melanogaster]
gi|24645407|ref|NP_649906.1| AP-47 [Drosophila melanogaster]
gi|24653074|ref|NP_725179.1| fused lobes, isoform C [Drosophila melanogaster]
gi|24583545|ref|NP_609457.1| CG6508 [Drosophila melanogaster]
gi|24646955|ref|NP_652010.1| VhaPPA1-1 [Drosophila melanogaster]
gi|24647683|ref|NP_650623.1| CG5863 [Drosophila melanogaster]
gi|17933586|ref|NP_525081.1| hexosaminidase 2 [Drosophila melanogaster]
gi|24653364|ref|NP_725289.1| CG18278 [Drosophila melanogaster]
gi|17864128|ref|NP_524597.1| Saposin-related, isoform A [Drosophila melanogaster]
gi|24657358|ref|NP_611615.1| CG4372 [Drosophila melanogaster]
gi|24583258|ref|NP_609357.2| Niemann-Pick type C-1a [Drosophila melanogaster]
gi|24661856|ref|NP_729535.1| visgun, isoform A [Drosophila melanogaster]
gi|24666175|ref|NP_649023.1| CG7402 [Drosophila melanogaster]
gi|24584673|ref|NP_723992.1| vacuolar H[+]-ATPase SFD subunit, isoform B [Drosophila melanogaster]
gi|24648607|ref|NP_524425.2| malvolio, isoform E [Drosophila melanogaster]
gi|19922168|ref|NP_610872.1| CG30059 [Drosophila melanogaster]
gi|24655553|ref|NP_611404.1| CG10474 [Drosophila melanogaster]
gi|21356831|ref|NP_650760.1| CG14291 [Drosophila melanogaster]
gi|28571412|ref|NP_788873.1| carmine [Drosophila melanogaster]
gi|24655438|ref|NP_725851.1| CG15117, isoform B [Drosophila melanogaster]
gi|20129819|ref|NP_610470.1| CG8029, isoform B [Drosophila melanogaster]
gi|19921088|ref|NP_609408.1| CG6206, isoform A [Drosophila melanogaster]
gi|45550550|ref|NP_648107.3| CG8596 [Drosophila melanogaster]
gi|24651869|ref|NP_724705.1| CG14767, isoform B [Drosophila melanogaster]
gi|21357117|ref|NP_650672.1| deoxyribonuclease II [Drosophila melanogaster]
gi|24654434|ref|NP_725686.1| CG4847, isoform D [Drosophila melanogaster]
gi|45553443|ref|NP_996251.1| malvolio, isoform C [Drosophila melanogaster]
gi|17136612|ref|NP_476801.1| vacuolar H[+] ATPase 16kD subunit, isoform A [Drosophila melanogaster]
gi|24661848|ref|NP_648349.1| visgun, isoform C [Drosophila melanogaster]
gi|24583253|ref|NP_609354.1| CG5731 [Drosophila melanogaster]
gi|18543319|ref|NP_570080.1| VhaAC39 [Drosophila melanogaster]
gi|24640652|ref|NP_727284.1| Palmitoyl-protein thioesterase 1 [Drosophila melanogaster]
gi|24639687|ref|NP_525071.2| ruby, isoform A [Drosophila melanogaster]
gi|24643838|ref|NP_649436.2| CG12582, isoform A [Drosophila melanogaster]
gi|20130351|ref|NP_611904.1| CG3376, isoform A [Drosophila melanogaster]
gi|24762598|ref|NP_726435.1| CG3376, isoform B [Drosophila melanogaster]
gi|24583638|ref|NP_609489.1| CG6201 [Drosophila melanogaster]
gi|24643840|ref|NP_730783.1| CG12582, isoform B [Drosophila melanogaster]
gi|24586138|ref|NP_525012.2| tetraspanin 42Ea, isoform A [Drosophila melanogaster]
gi|21355305|ref|NP_651172.1| CG31148 [Drosophila melanogaster]
gi|20129163|ref|NP_608637.1| Niemann-Pick type C-2a [Drosophila melanogaster]
gi|24646169|ref|NP_650142.1| Ect3 [Drosophila melanogaster]
gi|24650959|ref|NP_733271.1| Vha100-1, isoform A [Drosophila melanogaster]
gi|24662692|ref|NP_729707.1| Vha16-2 [Drosophila melanogaster]
gi|19922450|ref|NP_611221.1| CG4847, isoform A [Drosophila melanogaster]
gi|17933750|ref|NP_525011.1| tetraspanin 42Eb, isoform A [Drosophila melanogaster]
gi|28571996|ref|NP_733408.2| Saposin-related, isoform B [Drosophila melanogaster]
gi|24653516|ref|NP_725347.1| cysteine proteinase-1, isoform A [Drosophila melanogaster]
gi|19920972|ref|NP_609252.1| CG9466 [Drosophila melanogaster]
gi|24654286|ref|NP_611169.1| CG9013 [Drosophila melanogaster]
gi|17647501|ref|NP_523924.1| hexosaminidase 1, isoform A [Drosophila melanogaster]
gi|24582088|ref|NP_608978.2| beta galactosidase [Drosophila melanogaster]
gi|21356587|ref|NP_652045.1| CG13397 [Drosophila melanogaster]
gi|21355569|ref|NP_651198.1| AP-1sigma [Drosophila melanogaster]
gi|21357061|ref|NP_650720.1| CG7678 [Drosophila melanogaster]
gi|24583518|ref|NP_609447.1| CG6737 [Drosophila melanogaster]
gi|24651745|ref|NP_651893.1| CG2135 [Drosophila melanogaster]
gi|21357019|ref|NP_650722.1| Vha100-2, isoform B [Drosophila melanogaster]
gi|24650965|ref|NP_733274.1| Vha100-1, isoform B [Drosophila melanogaster]
gi|24653643|ref|NP_610961.1| CG10104 [Drosophila melanogaster]
gi|17647183|ref|NP_523415.1| beta adaptin [Drosophila melanogaster]
gi|24644155|ref|NP_730901.1| CG12163, isoform A [Drosophila melanogaster]
gi|17985975|ref|NP_536793.1| orange [Drosophila melanogaster]
gi|24583443|ref|NP_723591.1| CG6206, isoform B [Drosophila melanogaster]
gi|24582924|ref|NP_609250.2| CG9463 [Drosophila melanogaster]
gi|21357391|ref|NP_649608.1| CG11459 [Drosophila melanogaster]
gi|21355083|ref|NP_652013.1| cathD [Drosophila melanogaster]
gi|24583440|ref|NP_609407.1| CG5322 [Drosophila melanogaster]
gi|17137000|ref|NP_477042.1| clathrin heavy chain, isoform A [Drosophila melanogaster]
gi|24582926|ref|NP_609251.1| CG9465 [Drosophila melanogaster]
gi|56302683|ref|NP_724265.2| CG31683 [Drosophila melanogaster]
gi|24644153|ref|NP_649521.1| CG12163, isoform B [Drosophila melanogaster]
gi|24641854|ref|NP_524785.2| garnet [Drosophila melanogaster]
gi|20129455|ref|NP_609500.1| Palmitoyl-protein thioesterase 2 [Drosophila melanogaster]
gi|24582929|ref|NP_609253.1| CG9468 [Drosophila melanogaster]
gi|28572111|ref|NP_788720.1| CG17119, isoform B [Drosophila melanogaster]
gi|21358171|ref|NP_651672.1| Vha100-1, isoform E [Drosophila melanogaster]
gi|24652135|ref|NP_724808.1| CG1827, isoform B [Drosophila melanogaster]
gi|24657474|ref|NP_728975.1| hexosaminidase 1, isoform D [Drosophila melanogaster]
gi|18921171|ref|NP_572920.1| CG10992 [Drosophila melanogaster]
gi|17648057|ref|NP_523515.1| tetraspanin 29Fa, isoform A [Drosophila melanogaster]
gi|18858097|ref|NP_572571.1| Gga [Drosophila melanogaster]
gi|45550890|ref|NP_652400.3| CG14767, isoform A [Drosophila melanogaster]
gi|24653514|ref|NP_523735.2| cysteine proteinase-1, isoform C [Drosophila melanogaster]
gi|19922382|ref|NP_611119.1| CG7997, isoform A [Drosophila melanogaster]
gi|24656835|ref|NP_647814.1| CG12014 [Drosophila melanogaster]
gi|24649193|ref|NP_651116.1| CG17119, isoform A [Drosophila melanogaster]
gi|24644496|ref|NP_649609.1| CG1075 [Drosophila melanogaster]
gi|24639786|ref|NP_572198.1| CG6903 [Drosophila melanogaster]
gi|20130397|ref|NP_612003.1| CG7049 [Drosophila melanogaster]
gi|24655343|ref|NP_725837.1| Vha100-3 [Drosophila melanogaster]
gi|24662688|ref|NP_729706.1| Vha16-3 [Drosophila melanogaster]
gi|24583722|ref|NP_609515.1| CG12602 [Drosophila melanogaster]
MAPK
gi|116007126|ref|NP_001036258.1| pole hole, isoform B [Drosophila melanogaster]
gi|161075901|ref|NP_001015121.2| rolled, isoform B [Drosophila melanogaster]
gi|161075903|ref|NP_001104348.1| rolled, isoform F [Drosophila melanogaster]
gi|161075907|ref|NP_001104350.1| rolled, isoform A [Drosophila melanogaster]
gi|161076375|ref|NP_001097211.1| torso, isoform B [Drosophila melanogaster]
gi|17136430|ref|NP_476699.1| Ras oncogene at 85D [Drosophila melanogaster]
gi|17136534|ref|NP_476758.1| epidermal growth factor receptor, isoform A [Drosophila melanogaster]
gi|17136536|ref|NP_476759.1| epidermal growth factor receptor, isoform B [Drosophila melanogaster]
gi|17136542|ref|NP_476762.1| torso, isoform A [Drosophila melanogaster]
gi|17136708|ref|NP_476858.1| downstream of receptor kinase, isoform A [Drosophila melanogaster]
gi|17137144|ref|NP_477130.1| corkscrew, isoform A [Drosophila melanogaster]
gi|17137146|ref|NP_477131.1| corkscrew, isoform B [Drosophila melanogaster]
gi|17737749|ref|NP_524221.1| huckebein [Drosophila melanogaster]
gi|17737298|ref|NP_511098.1| downstream of raf1 [Drosophila melanogaster]
gi|17864126|ref|NP_524596.1| tailless [Drosophila melanogaster]
gi|17933524|ref|NP_525047.1| pole hole, isoform A [Drosophila melanogaster]
gi|18109958|ref|NP_542440.1| bride of sevenless [Drosophila melanogaster]
gi|18110536|ref|NP_476597.2| Son of sevenless [Drosophila melanogaster]
gi|24581025|ref|NP_722766.1| anterior open, isoform A [Drosophila melanogaster]
gi|24639268|ref|NP_726793.1| corkscrew, isoform C [Drosophila melanogaster]
gi|24641176|ref|NP_511114.2| sevenless [Drosophila melanogaster]
gi|24648804|ref|NP_524440.2| torso-like, isoform A [Drosophila melanogaster]
gi|24649291|ref|NP_524461.2| pointed, isoform B [Drosophila melanogaster]
gi|24649293|ref|NP_732857.1| pointed, isoform D [Drosophila melanogaster]
gi|24649295|ref|NP_732858.1| pointed, isoform C [Drosophila melanogaster]
gi|24661989|ref|NP_524014.2| GTPase-activating protein 1, isoform A [Drosophila melanogaster]
gi|45549016|ref|NP_476568.2| gurken [Drosophila melanogaster]
gi|62861950|ref|NP_001015122.1| rolled, isoform C [Drosophila melanogaster]
Metabolic Pathways
gi|281366767|ref|NP_001015405.2| CG17374 [Drosophila melanogaster]
gi|281360912|ref|NP_001096987.2| CG17209 [Drosophila melanogaster]
gi|281360853|ref|NP_727741.3| CG32626, isoform G [Drosophila melanogaster]
gi|281360851|ref|NP_727740.2| CG32626, isoform F [Drosophila melanogaster]
gi|281360849|ref|NP_727739.3| CG32626, isoform E [Drosophila melanogaster]
gi|281360810|ref|NP_001162739.1| CG1998, isoform B [Drosophila melanogaster]
gi|281359902|ref|NP_001096885.2| small conductance calcium-activated potassium channel, isoform N [Drosophila melanogaster]
gi|281359900|ref|NP_996354.2| small conductance calcium-activated potassium channel, isoform M [Drosophila melanogaster]
gi|281359898|ref|NP_525078.3| small conductance calcium-activated potassium channel, isoform L [Drosophila melanogaster]
gi|281359896|ref|NP_726986.3| small conductance calcium-activated potassium channel, isoform K [Drosophila melanogaster]
gi|281359894|ref|NP_726988.3| small conductance calcium-activated potassium channel, isoform J [Drosophila melanogaster]
gi|281359892|ref|NP_726987.2| small conductance calcium-activated potassium channel, isoform I [Drosophila melanogaster]
gi|281359890|ref|NP_726989.3| small conductance calcium-activated potassium channel, isoform H [Drosophila melanogaster]
gi|281359848|ref|NP_001162666.1| CG3009, isoform C [Drosophila melanogaster]
gi|281362877|ref|NP_733393.3| CG31016 [Drosophila melanogaster]
gi|281362773|ref|NP_651648.4| CG11828 [Drosophila melanogaster]
gi|281362674|ref|NP_001163750.1| Mdh, isoform C [Drosophila melanogaster]
gi|281362672|ref|NP_001163749.1| Mdh, isoform B [Drosophila melanogaster]
gi|281362119|ref|NP_001163661.1| CG34139, isoform B [Drosophila melanogaster]
gi|281361669|ref|NP_650219.2| CG6753 [Drosophila melanogaster]
gi|281361391|ref|NP_731293.3| polychaetoid, isoform J [Drosophila melanogaster]
gi|281361288|ref|NP_731190.3| CG34384, isoform B [Drosophila melanogaster]
gi|281360099|ref|NP_001163510.1| Pi4KIIalpha, isoform D [Drosophila melanogaster]
gi|281366413|ref|NP_730370.2| CG3961, isoform D [Drosophila melanogaster]
gi|281365574|ref|NP_647804.2| CG12077 [Drosophila melanogaster]
gi|281365452|ref|NP_001163321.1| CG33791, isoform E [Drosophila melanogaster]
gi|281364072|ref|NP_726309.3| CG30410 [Drosophila melanogaster]
gi|281363737|ref|NP_611409.2| CG7461 [Drosophila melanogaster]
gi|281363477|ref|NP_725514.2| ATP citrate lyase, isoform F [Drosophila melanogaster]
gi|281363241|ref|NP_001163130.1| no extended memory, isoform I [Drosophila melanogaster]
gi|281360303|ref|NP_724565.3| aldehyde dehydrogenase type III, isoform O [Drosophila melanogaster]
gi|281360301|ref|NP_724566.3| aldehyde dehydrogenase type III, isoform N [Drosophila melanogaster]
gi|281364702|ref|NP_001162922.1| GlcAT-S, isoform C [Drosophila melanogaster]
gi|281364621|ref|NP_001162908.1| CG8360, isoform B [Drosophila melanogaster]
gi|281360211|ref|NP_001163062.1| CG3194, isoform B [Drosophila melanogaster]
gi|281364169|ref|NP_611880.3| CG3209, isoform C [Drosophila melanogaster]
gi|221459580|ref|NP_651434.3| alpha4GT2 [Drosophila melanogaster]
gi|221459469|ref|NP_651392.2| CG11913 [Drosophila melanogaster]
gi|221458995|ref|NP_001138105.1| CG6364, isoform B [Drosophila melanogaster]
gi|221458194|ref|NP_001097859.2| CG6475 [Drosophila melanogaster]
gi|221379301|ref|NP_650406.2| CG7026 [Drosophila melanogaster]
gi|221378392|ref|NP_001138028.1| polychaetoid, isoform I [Drosophila melanogaster]
gi|221378297|ref|NP_001138025.1| CG2767, isoform B [Drosophila melanogaster]
gi|221378204|ref|NP_524257.3| alpha-Esterase-10 [Drosophila melanogaster]
gi|221513272|ref|NP_524183.2| lipoic acid synthase [Drosophila melanogaster]
gi|221512818|ref|NP_730346.2| CG32201 [Drosophila melanogaster]
gi|221331203|ref|NP_001137957.1| GXIVsPLA2, isoform C [Drosophila melanogaster]
gi|221330983|ref|NP_001137910.1| isocitrate dehydrogenase, isoform H [Drosophila melanogaster]
gi|221330564|ref|NP_726262.2| PIP5K59B, isoform E [Drosophila melanogaster]
gi|221330562|ref|NP_001036566.2| PIP5K59B, isoform D [Drosophila melanogaster]
gi|221330318|ref|NP_725565.3| vacuolar H[+] ATPase 44kD C subunit, isoform E [Drosophila melanogaster]
gi|221330309|ref|NP_001137676.1| CG8446, isoform D [Drosophila melanogaster]
gi|221330307|ref|NP_001137675.1| CG8446, isoform C [Drosophila melanogaster]
gi|221330009|ref|NP_001137610.1| phospholipase D, isoform F [Drosophila melanogaster]
gi|221475570|ref|NP_652628.2| Ugt36Bb [Drosophila melanogaster]
gi|221473359|ref|NP_609097.2| CG11289 [Drosophila melanogaster]
gi|221473076|ref|NP_001137800.1| CG9527, isoform B [Drosophila melanogaster]
gi|221330659|ref|NP_001137778.1| CG3523, isoform B [Drosophila melanogaster]
gi|221329836|ref|NP_572684.2| CG42249, isoform C [Drosophila melanogaster]
gi|221329778|ref|NP_572464.3| stardust, isoform A [Drosophila melanogaster]
gi|221329721|ref|NP_001138162.1| CG3011, isoform B [Drosophila melanogaster]
gi|281362123|ref|NP_001163662.1| CG34139, isoform D [Drosophila melanogaster]
gi|281362404|ref|NP_996275.2| CG31140, isoform F [Drosophila melanogaster]
gi|161076245|ref|NP_001104466.1| Glutamine:fructose-6-phosphate aminotransferase 1, isoform G [Drosophila melanogaster]
gi|161076243|ref|NP_001104465.1| Glutamine:fructose-6-phosphate aminotransferase 1, isoform H [Drosophila melanogaster]
gi|161076241|ref|NP_001104464.1| Glutamine:fructose-6-phosphate aminotransferase 1, isoform I [Drosophila melanogaster]
gi|160714830|ref|NP_001104017.1| CG17691, isoform D [Drosophila melanogaster]
gi|160714828|ref|NP_001015354.2| CG17691, isoform A [Drosophila melanogaster]
gi|160714826|ref|NP_001104016.1| CG17691, isoform B [Drosophila melanogaster]
gi|161077798|ref|NP_001096969.1| inositol 1,4,5-triphosphate kinase 2, isoform C [Drosophila melanogaster]
gi|161077652|ref|NP_001096917.1| retinal degeneration A, isoform C [Drosophila melanogaster]
gi|161077650|ref|NP_001096916.1| retinal degeneration A, isoform B [Drosophila melanogaster]
gi|161077626|ref|NP_001033835.2| stardust, isoform G [Drosophila melanogaster]
gi|161078739|ref|NP_001097964.1| CG14507 [Drosophila melanogaster]
gi|161078639|ref|NP_001097925.1| CG5028, isoform E [Drosophila melanogaster]
gi|161078635|ref|NP_001097923.1| CG5028, isoform C [Drosophila melanogaster]
gi|161078561|ref|NP_001097894.1| CG31140, isoform D [Drosophila melanogaster]
gi|161078544|ref|NP_001097888.1| CG31414 [Drosophila melanogaster]
gi|161078186|ref|NP_001097744.1| Ugt86Dd [Drosophila melanogaster]
gi|161078104|ref|NP_001097712.1| polychaetoid, isoform H [Drosophila melanogaster]
gi|161078102|ref|NP_001097711.1| polychaetoid, isoform G [Drosophila melanogaster]
gi|161078086|ref|NP_001097704.1| CG34384, isoform A [Drosophila melanogaster]
gi|161084461|ref|NP_001097629.1| neural conserved at 73EF, isoform I [Drosophila melanogaster]
gi|161077289|ref|NP_001097387.1| Ipk1, isoform B [Drosophila melanogaster]
gi|161077226|ref|NP_001097367.1| CG10924, isoform B [Drosophila melanogaster]
gi|161077160|ref|NP_001097343.1| CG30463, isoform E [Drosophila melanogaster]
gi|161077154|ref|NP_725603.2| CG30463, isoform B [Drosophila melanogaster]
gi|161077134|ref|NP_611085.2| juvenile hormone esterase duplication [Drosophila melanogaster]
gi|161077047|ref|NP_001097302.1| CG33156, isoform F [Drosophila melanogaster]
gi|161076508|ref|NP_001097260.1| CG11883, isoform C [Drosophila melanogaster]
gi|161076409|ref|NP_001097227.1| CG11198, isoform D [Drosophila melanogaster]
gi|161076397|ref|NP_001097221.1| CG30381, isoform B [Drosophila melanogaster]
gi|161076394|ref|NP_001097220.1| Dgk, isoform F [Drosophila melanogaster]
gi|161076392|ref|NP_001097219.1| Dgk, isoform E [Drosophila melanogaster]
gi|161076739|ref|NP_001097101.1| CG34345 [Drosophila melanogaster]
gi|161076649|ref|NP_001097063.1| CG15400 [Drosophila melanogaster]
gi|281361040|ref|NP_788926.2| glutathione synthetase, isoform H [Drosophila melanogaster]
gi|281364478|ref|NP_001162889.1| CG11149, isoform C [Drosophila melanogaster]
gi|116007318|ref|NP_001036355.1| methyltransferase 2, isoform C [Drosophila melanogaster]
gi|116008537|ref|NP_733379.2| CG31524, isoform A [Drosophila melanogaster]
gi|116008128|ref|NP_001036776.1| CG15539, isoform B [Drosophila melanogaster]
gi|116008130|ref|NP_001036777.1| CG31524, isoform B [Drosophila melanogaster]
gi|116008434|ref|NP_651806.2| CG9698 [Drosophila melanogaster]
gi|116008307|ref|NP_610809.3| no extended memory, isoform F [Drosophila melanogaster]
gi|116007140|ref|NP_001036265.1| CG32699, isoform B [Drosophila melanogaster]
gi|116007136|ref|NP_001036263.1| stardust, isoform H [Drosophila melanogaster]
gi|281361038|ref|NP_001162783.1| glutathione synthetase, isoform G [Drosophila melanogaster]
gi|161082987|ref|NP_001097577.1| CG32068 [Drosophila melanogaster]
gi|221329820|ref|NP_727408.2| alpha mannosidase I, isoform I [Drosophila melanogaster]
gi|85725222|ref|NP_001034051.1| CG33977 [Drosophila melanogaster]
gi|85725182|ref|NP_001034031.1| CG4174, isoform C [Drosophila melanogaster]
gi|85724994|ref|NP_001033931.1| CG2201, isoform E [Drosophila melanogaster]
gi|78706868|ref|NP_001027239.1| nitric oxide synthase, isoform G [Drosophila melanogaster]
gi|78706858|ref|NP_001027234.1| CG9510, isoform B [Drosophila melanogaster]
gi|78706874|ref|NP_001027242.1| nitric oxide synthase, isoform D [Drosophila melanogaster]
gi|78706872|ref|NP_001027241.1| nitric oxide synthase, isoform E [Drosophila melanogaster]
gi|78706866|ref|NP_001027238.1| nitric oxide synthase, isoform H [Drosophila melanogaster]
gi|78706870|ref|NP_001027240.1| nitric oxide synthase, isoform F [Drosophila melanogaster]
gi|78706882|ref|NP_001027246.1| nitric oxide synthase, isoform I [Drosophila melanogaster]
gi|78710009|ref|NP_727109.2| CG4095 [Drosophila melanogaster]
gi|116008432|ref|NP_651804.2| CG15539, isoform A [Drosophila melanogaster]
gi|116007734|ref|NP_001036565.1| CG15661, isoform B [Drosophila melanogaster]
gi|281362019|ref|NP_001014633.2| Rpb4, isoform F [Drosophila melanogaster]
gi|62473068|ref|NP_001014684.1| Mgat2, isoform B [Drosophila melanogaster]
gi|62472701|ref|NP_001014637.1| Rpb4, isoform C [Drosophila melanogaster]
gi|62472677|ref|NP_001014634.1| Rpb4, isoform E [Drosophila melanogaster]
gi|62472339|ref|NP_001014599.1| acetyl coenzyme A synthase, isoform C [Drosophila melanogaster]
gi|62471689|ref|NP_001014512.1| lethal (2) 44DEa, isoform D [Drosophila melanogaster]
gi|62471735|ref|NP_001014535.1| CG15117, isoform C [Drosophila melanogaster]
gi|62484548|ref|NP_996440.2| CG9220 [Drosophila melanogaster]
gi|62473454|ref|NP_001014720.1| no receptor potential A, isoform D [Drosophila melanogaster]
gi|62484229|ref|NP_608773.2| polypeptide GalNAc transferase 2 [Drosophila melanogaster]
gi|45551451|ref|NP_727696.2| CG1640, isoform B [Drosophila melanogaster]
gi|45555998|ref|NP_996510.1| CG32549, isoform A [Drosophila melanogaster]
gi|45555982|ref|NP_996508.1| CG32549, isoform F [Drosophila melanogaster]
gi|45554481|ref|NP_996375.1| stardust, isoform D [Drosophila melanogaster]
gi|45554830|ref|NP_996408.1| glutamine synthetase 2, isoform A [Drosophila melanogaster]
gi|45555749|ref|NP_996488.1| rudimentary, isoform B [Drosophila melanogaster]
gi|45549581|ref|NP_573259.2| CG6847 [Drosophila melanogaster]
gi|45554489|ref|NP_996376.1| stardust, isoform E [Drosophila melanogaster]
gi|45551986|ref|NP_733151.2| Hex-t2 [Drosophila melanogaster]
gi|45550844|ref|NP_651630.3| CG10000 [Drosophila melanogaster]
gi|45552010|ref|NP_733389.2| CG2246, isoform A [Drosophila melanogaster]
gi|45550850|ref|NP_651674.3| CG14516, isoform B [Drosophila melanogaster]
gi|45551995|ref|NP_733276.2| Vha100-1, isoform H [Drosophila melanogaster]
gi|45553425|ref|NP_996241.1| CG4433, isoform B [Drosophila melanogaster]
gi|45550828|ref|NP_651315.2| nicotinamide mononucleotide adenylytransferase, isoform A [Drosophila melanogaster]
gi|45550772|ref|NP_650857.2| CG4433, isoform A [Drosophila melanogaster]
gi|62472691|ref|NP_001014636.1| Rpb4, isoform B [Drosophila melanogaster]
gi|45551972|ref|NP_733064.2| nicotinamide mononucleotide adenylytransferase, isoform B [Drosophila melanogaster]
gi|45553325|ref|NP_996190.1| CG9363, isoform C [Drosophila melanogaster]
gi|45553345|ref|NP_996200.1| Cyp9f2, isoform B [Drosophila melanogaster]
gi|45553479|ref|NP_996276.1| CG31140, isoform B [Drosophila melanogaster]
gi|45553475|ref|NP_996274.1| glutamate dehydrogenase, isoform F [Drosophila melanogaster]
gi|45551871|ref|NP_731489.2| pugilist, isoform B [Drosophila melanogaster]
gi|45553209|ref|NP_996132.1| asparagine synthetase [Drosophila melanogaster]
gi|45551540|ref|NP_729528.2| CG6767, isoform B [Drosophila melanogaster]
gi|45550594|ref|NP_648465.2| CG12289 [Drosophila melanogaster]
gi|45553007|ref|NP_996031.1| CG34455 [Drosophila melanogaster]
gi|45551541|ref|NP_729565.2| calcium-independent phospholipase A2 VIA, isoform B [Drosophila melanogaster]
gi|45552929|ref|NP_995991.1| CG12006, isoform B [Drosophila melanogaster]
gi|45552887|ref|NP_995970.1| CG16758, isoform E [Drosophila melanogaster]
gi|45549185|ref|NP_523835.2| Tal [Drosophila melanogaster]
gi|45552499|ref|NP_995772.1| aldehyde dehydrogenase type III, isoform E [Drosophila melanogaster]
gi|45550449|ref|NP_611206.3| lethal (2) k01209, isoform A [Drosophila melanogaster]
gi|45550423|ref|NP_610914.2| CG16935 [Drosophila melanogaster]
gi|45551090|ref|NP_725178.2| fused lobes, isoform B [Drosophila melanogaster]
gi|45550452|ref|NP_611238.2| CG11423 [Drosophila melanogaster]
gi|45552505|ref|NP_995775.1| Dgk, isoform C [Drosophila melanogaster]
gi|45550422|ref|NP_610888.2| CG13334 [Drosophila melanogaster]
gi|45552403|ref|NP_995724.1| midway, isoform D [Drosophila melanogaster]
gi|45550973|ref|NP_723789.2| phosphoethanolamine cytidylyltransferase, isoform B [Drosophila melanogaster]
gi|45552315|ref|NP_995680.1| CG33303 [Drosophila melanogaster]
gi|45550975|ref|NP_723791.2| phosphoethanolamine cytidylyltransferase, isoform C [Drosophila melanogaster]
gi|45552163|ref|NP_995604.1| phospholipase C at 21C, isoform F [Drosophila melanogaster]
gi|45550141|ref|NP_609027.3| CG9527, isoform A [Drosophila melanogaster]
gi|281363239|ref|NP_001163129.1| no extended memory, isoform H [Drosophila melanogaster]
gi|45549030|ref|NP_476726.2| small wing [Drosophila melanogaster]
gi|161076999|ref|NP_001097186.1| aconitase, isoform C [Drosophila melanogaster]
gi|281365311|ref|NP_001163029.1| CG9249, isoform B [Drosophila melanogaster]
gi|116007284|ref|NP_001036338.1| polypeptide GalNAc transferase 5, isoform B [Drosophila melanogaster]
gi|45550585|ref|NP_648366.2| calcium-independent phospholipase A2 VIA, isoform A [Drosophila melanogaster]
gi|45549037|ref|NP_476761.2| abnormal wing discs [Drosophila melanogaster]
gi|161078637|ref|NP_001097924.1| CG5028, isoform D [Drosophila melanogaster]
gi|45550715|ref|NP_649812.2| CG8036, isoform B [Drosophila melanogaster]
gi|221513237|ref|NP_001137987.1| CG5618, isoform C [Drosophila melanogaster]
gi|161077092|ref|NP_001097319.1| CG34186 [Drosophila melanogaster]
gi|281362792|ref|NP_001163768.1| Vha100-1, isoform I [Drosophila melanogaster]
gi|85724806|ref|NP_001033836.1| stardust, isoform F [Drosophila melanogaster]
gi|45549573|ref|NP_573114.2| CG9914 [Drosophila melanogaster]
gi|62862024|ref|NP_001015159.1| Glutamine:fructose-6-phosphate aminotransferase 1, isoform B [Drosophila melanogaster]
gi|62862658|ref|NP_001015476.1| CG40002 [Drosophila melanogaster]
gi|160714832|ref|NP_001104018.1| CG17691, isoform C [Drosophila melanogaster]
gi|62862022|ref|NP_001015158.1| Glutamine:fructose-6-phosphate aminotransferase 1, isoform D [Drosophila melanogaster]
gi|24584318|ref|NP_652069.2| polypeptide N-acetylgalactosaminyltransferase 35A [Drosophila melanogaster]
gi|24653156|ref|NP_725212.1| no extended memory, isoform A [Drosophila melanogaster]
gi|24656093|ref|NP_647727.2| CG16758, isoform B [Drosophila melanogaster]
gi|24651424|ref|NP_733376.1| prolyl-4-hydroxylase-alpha SG1 [Drosophila melanogaster]
gi|20129281|ref|NP_609047.1| CG11043 [Drosophila melanogaster]
gi|28573830|ref|NP_788346.1| CG33156, isoform E [Drosophila melanogaster]
gi|24647570|ref|NP_650586.2| CG3590 [Drosophila melanogaster]
gi|24585139|ref|NP_724163.1| dopa decarboxylase, isoform C [Drosophila melanogaster]
gi|24642422|ref|NP_727941.1| easily shocked, isoform D [Drosophila melanogaster]
gi|24641290|ref|NP_727525.1| glutamine synthetase 2, isoform B [Drosophila melanogaster]
gi|21355903|ref|NP_649905.1| CG8199 [Drosophila melanogaster]
gi|19922002|ref|NP_610629.1| CG7712 [Drosophila melanogaster]
gi|24654219|ref|NP_725602.1| CG30463, isoform A [Drosophila melanogaster]
gi|78707236|ref|NP_001027425.1| Menl-2, isoform A [Drosophila melanogaster]
gi|24652379|ref|NP_610567.1| CG12913 [Drosophila melanogaster]
gi|17648125|ref|NP_523528.1| yippee interacting protein 2 [Drosophila melanogaster]
gi|28574530|ref|NP_648720.3| CG9384 [Drosophila melanogaster]
gi|24648670|ref|NP_650956.1| CG5871 [Drosophila melanogaster]
gi|19921214|ref|NP_609608.1| CG5287 [Drosophila melanogaster]
gi|45549022|ref|NP_476627.3| larval visceral protein H [Drosophila melanogaster]
gi|24659598|ref|NP_523949.2| phosphoribosylamidotransferase 2, isoform B [Drosophila melanogaster]
gi|17136696|ref|NP_476852.1| phospholipase C at 21C, isoform A [Drosophila melanogaster]
gi|24586599|ref|NP_610384.1| CG8690 [Drosophila melanogaster]
gi|24650973|ref|NP_733277.1| CG14516, isoform A [Drosophila melanogaster]
gi|24649832|ref|NP_651305.1| CG11089 [Drosophila melanogaster]
gi|17737817|ref|NP_524261.1| alpha-Esterase-7, isoform A [Drosophila melanogaster]
gi|28571668|ref|NP_731676.2| CG3809 [Drosophila melanogaster]
gi|24640599|ref|NP_572481.1| CG12116 [Drosophila melanogaster]
gi|17352481|ref|NP_477027.1| ribonucleoside diphosphate reductase large subunit [Drosophila melanogaster]
gi|24584023|ref|NP_723787.1| CG31849 [Drosophila melanogaster]
gi|24645443|ref|NP_731384.1| spermidine synthase, isoform A [Drosophila melanogaster]
gi|24762376|ref|NP_611822.1| CG18128 [Drosophila melanogaster]
gi|24586472|ref|NP_477052.2| ornithine decarboxylase 1 [Drosophila melanogaster]
gi|21355521|ref|NP_651995.1| Ady43A [Drosophila melanogaster]
gi|24581446|ref|NP_722910.1| polypeptide GalNAc transferase 4, isoform A [Drosophila melanogaster]
gi|24645847|ref|NP_524314.2| UDP-glycosyltransferase 35a [Drosophila melanogaster]
gi|28572961|ref|NP_650751.3| CG7718 [Drosophila melanogaster]
gi|28573828|ref|NP_788345.1| CG33156, isoform A [Drosophila melanogaster]
gi|24580896|ref|NP_722715.1| rieske iron-sulfur protein, isoform B [Drosophila melanogaster]
gi|24647054|ref|NP_524358.2| oligomycin sensitivity-conferring protein, isoform A [Drosophila melanogaster]
gi|19922324|ref|NP_611043.1| GalNAc-T1, isoform A [Drosophila melanogaster]
gi|21356401|ref|NP_650041.1| CG6629 [Drosophila melanogaster]
gi|19922582|ref|NP_611395.1| CG15117, isoform A [Drosophila melanogaster]
gi|221377917|ref|NP_730954.2| collapsin response mediator protein, isoform E [Drosophila melanogaster]
gi|24650963|ref|NP_733273.1| Vha100-1, isoform G [Drosophila melanogaster]
gi|45555140|ref|NP_996435.1| CG42271, isoform B [Drosophila melanogaster]
gi|24585154|ref|NP_609950.1| lethal (2) 37Cg [Drosophila melanogaster]
gi|221329926|ref|NP_996434.2| CG42271, isoform C [Drosophila melanogaster]
gi|24649208|ref|NP_651122.2| CG17109 [Drosophila melanogaster]
gi|24582769|ref|NP_609202.1| wollknaeuel [Drosophila melanogaster]
gi|24651125|ref|NP_524550.1| ATP synthase-gamma chain, isoform A [Drosophila melanogaster]
gi|62472054|ref|NP_001014573.1| henna, isoform B [Drosophila melanogaster]
gi|5835236|ref|NP_008279.1|COX2_10704 cytochrome c oxidase subunit II [Drosophila melanogaster]
gi|24653602|ref|NP_725374.1| Selenide,water dikinase, isoform A [Drosophila melanogaster]
gi|24668198|ref|NP_649327.2| VhaM9.7-2 [Drosophila melanogaster]
gi|78707307|ref|NP_476646.2| Chrac-14, isoform B [Drosophila melanogaster]
gi|24584671|ref|NP_523585.2| vacuolar H[+]-ATPase SFD subunit, isoform A [Drosophila melanogaster]
gi|21357561|ref|NP_647622.1| CTP:phosphocholine cytidylyltransferase 2 [Drosophila melanogaster]
gi|24584675|ref|NP_723993.1| vacuolar H[+]-ATPase SFD subunit, isoform D [Drosophila melanogaster]
gi|28574118|ref|NP_477477.4| selenophosphate synthetase 2, isoform B [Drosophila melanogaster]
gi|19550074|ref|NP_599101.1| purple, isoform B [Drosophila melanogaster]
gi|17737895|ref|NP_524310.1| formaldehyde dehydrogenase [Drosophila melanogaster]
gi|20130079|ref|NP_611208.1| CG4802 [Drosophila melanogaster]
gi|21356279|ref|NP_651959.1| Mdh, isoform A [Drosophila melanogaster]
gi|24655093|ref|NP_612094.2| CG9149 [Drosophila melanogaster]
gi|281363223|ref|NP_610807.3| CG8646 [Drosophila melanogaster]
gi|281361036|ref|NP_573256.3| glutathione synthetase, isoform F [Drosophila melanogaster]
gi|17864214|ref|NP_524655.1| glycerol kinase, isoform A [Drosophila melanogaster]
gi|17933694|ref|NP_524711.1| HMG coenzyme A synthase, isoform A [Drosophila melanogaster]
gi|24649466|ref|NP_524471.2| Glutamyl-prolyl-tRNA synthetase, isoform A [Drosophila melanogaster]
gi|24654201|ref|NP_611139.1| CG8311 [Drosophila melanogaster]
gi|28573326|ref|NP_724891.2| phosphofructokinase, isoform C [Drosophila melanogaster]
gi|24642055|ref|NP_572985.1| CG12398 [Drosophila melanogaster]
gi|23397467|ref|NP_570014.2| CG10260 [Drosophila melanogaster]
gi|24657835|ref|NP_611654.1| CG3290 [Drosophila melanogaster]
gi|24653074|ref|NP_725179.1| fused lobes, isoform C [Drosophila melanogaster]
gi|24581203|ref|NP_608704.2| CG9961 [Drosophila melanogaster]
gi|24643377|ref|NP_728295.1| CG14235, isoform B [Drosophila melanogaster]
gi|24664785|ref|NP_648798.1| CG7304, isoform A [Drosophila melanogaster]
gi|24643270|ref|NP_728257.1| lethal (1) G0156, isoform B [Drosophila melanogaster]
gi|19922446|ref|NP_611218.1| CG30104, isoform A [Drosophila melanogaster]
gi|24642430|ref|NP_573110.1| CG3560 [Drosophila melanogaster]
gi|78707238|ref|NP_001027426.1| Menl-1, isoform C [Drosophila melanogaster]
gi|24580529|ref|NP_722594.1| minute (2) 21AB, isoform A [Drosophila melanogaster]
gi|20130001|ref|NP_610985.1| CG12859 [Drosophila melanogaster]
gi|62471619|ref|NP_001014477.1| adenosine 3, isoform B [Drosophila melanogaster]
gi|20130091|ref|NP_611263.1| CG6385 [Drosophila melanogaster]
gi|5835237|ref|NP_008280.1|ATP8_10704 ATP synthase F0 subunit 8 [Drosophila melanogaster]
gi|24663365|ref|NP_648589.1| CG10688 [Drosophila melanogaster]
gi|24586234|ref|NP_724556.1| secretory phospholipase A2, isoform A [Drosophila melanogaster]
gi|21355577|ref|NP_648276.1| CG5288, isoform B [Drosophila melanogaster]
gi|19922568|ref|NP_611373.1| CG15093, isoform B [Drosophila melanogaster]
gi|24645457|ref|NP_649926.2| nmdyn-D7 [Drosophila melanogaster]
gi|28574525|ref|NP_648686.3| CG6661 [Drosophila melanogaster]
gi|24646955|ref|NP_652010.1| VhaPPA1-1 [Drosophila melanogaster]
gi|24651397|ref|NP_651797.1| ceramidase, isoform A [Drosophila melanogaster]
gi|17136816|ref|NP_476929.1| NAD-dependent methylenetetrahydrofolate dehydrogenase, isoform B [Drosophila melanogaster]
gi|21358269|ref|NP_648565.1| CG4300, isoform B [Drosophila melanogaster]
gi|24586250|ref|NP_724560.1| aldehyde dehydrogenase type III, isoform I [Drosophila melanogaster]
gi|17933586|ref|NP_525081.1| hexosaminidase 2 [Drosophila melanogaster]
gi|24640529|ref|NP_572454.1| GIIIspla2 [Drosophila melanogaster]
gi|20130215|ref|NP_611596.1| CG10320, isoform A [Drosophila melanogaster]
gi|21358211|ref|NP_647705.1| peptide O-xylosyltransferase [Drosophila melanogaster]
gi|24641760|ref|NP_572879.2| CG1640, isoform A [Drosophila melanogaster]
gi|24653364|ref|NP_725289.1| CG18278 [Drosophila melanogaster]
gi|24581924|ref|NP_608924.1| CG12512 [Drosophila melanogaster]
gi|17738187|ref|NP_524494.1| oligosaccharyl transferase 3 [Drosophila melanogaster]
gi|24653912|ref|NP_611051.2| CG8207 [Drosophila melanogaster]
gi|24582174|ref|NP_525008.2| UDP-glycosyltransferase 37b1 [Drosophila melanogaster]
gi|18859685|ref|NP_572916.1| CG11134 [Drosophila melanogaster]
gi|281365319|ref|NP_620114.3| burgundy [Drosophila melanogaster]
gi|24651759|ref|NP_733456.1| CG2118, isoform B [Drosophila melanogaster]
gi|19920712|ref|NP_608890.1| CG8891 [Drosophila melanogaster]
gi|24642093|ref|NP_572998.1| CG9065 [Drosophila melanogaster]
gi|24647020|ref|NP_731983.1| Rpb7 [Drosophila melanogaster]
gi|20129971|ref|NP_610910.1| CG6543, isoform A [Drosophila melanogaster]
gi|17864292|ref|NP_524708.1| aconitase, isoform B [Drosophila melanogaster]
gi|24641187|ref|NP_572683.1| CG42249, isoform B [Drosophila melanogaster]
gi|24640179|ref|NP_727108.1| lethal (1) G0255, isoform B [Drosophila melanogaster]
gi|24640175|ref|NP_572338.1| CG3192, isoform A [Drosophila melanogaster]
gi|24652337|ref|NP_724890.1| phosphofructokinase, isoform B [Drosophila melanogaster]
gi|24585296|ref|NP_609992.1| CG10268 [Drosophila melanogaster]
gi|62484452|ref|NP_729469.2| UGP, isoform C [Drosophila melanogaster]
gi|24643375|ref|NP_728294.1| CG14235, isoform A [Drosophila melanogaster]
gi|19922058|ref|NP_610718.1| CG8298, isoform A [Drosophila melanogaster]
gi|19921400|ref|NP_609765.1| lethal (2) 35Di, isoform A [Drosophila melanogaster]
gi|116975|sp|P00399.1|COX1_DROME RecName: Full=Cytochrome c oxidase subunit 1; AltName: Full=Cytochrome c oxidase polypeptide I
gi|281363503|ref|NP_001163167.1| Menl-2, isoform D [Drosophila melanogaster]
gi|19922412|ref|NP_611172.1| CG9010 [Drosophila melanogaster]
gi|24649473|ref|NP_651199.2| CG31140, isoform A [Drosophila melanogaster]
gi|24640442|ref|NP_572420.1| CG1444 [Drosophila melanogaster]
gi|24586597|ref|NP_610383.1| CG11669 [Drosophila melanogaster]
gi|5835246|ref|NP_008289.1|ND1_10704 NADH dehydrogenase subunit 1 [Drosophila melanogaster]
gi|28571896|ref|NP_788744.1| Hex-t1 [Drosophila melanogaster]
gi|45552018|ref|NP_733459.2| ferrochelatase, isoform B [Drosophila melanogaster]
gi|17136446|ref|NP_476708.1| RNA polymerase I 135kD subunit [Drosophila melanogaster]
gi|24667028|ref|NP_730457.1| PAPS synthetase, isoform A [Drosophila melanogaster]
gi|24649101|ref|NP_732780.1| Glutamate-cysteine ligase modifier subunit [Drosophila melanogaster]
gi|21355279|ref|NP_651181.1| CG10219 [Drosophila melanogaster]
gi|45552885|ref|NP_995969.1| CG16758, isoform F [Drosophila melanogaster]
gi|24642245|ref|NP_727878.1| phosphatidylinositol synthase, isoform B [Drosophila melanogaster]
gi|24649745|ref|NP_651278.2| protoporphyrinogen oxidase [Drosophila melanogaster]
gi|21358031|ref|NP_649340.1| CG11306 [Drosophila melanogaster]
gi|28573868|ref|NP_788328.1| CG33145, isoform B [Drosophila melanogaster]
gi|24585685|ref|NP_724348.1| CG2201, isoform A [Drosophila melanogaster]
gi|19921456|ref|NP_609836.1| Rpb11 [Drosophila melanogaster]
gi|17137106|ref|NP_477101.1| succinate dehydrogenase B [Drosophila melanogaster]
gi|24581867|ref|NP_608907.1| CG5828 [Drosophila melanogaster]
gi|281361395|ref|NP_001163558.1| skpA associated protein, isoform C [Drosophila melanogaster]
gi|24641841|ref|NP_572913.1| CG9940, isoform A [Drosophila melanogaster]
gi|24652871|ref|NP_725098.1| CG8298, isoform B [Drosophila melanogaster]
gi|24659604|ref|NP_729191.1| phosphoribosylamidotransferase 2, isoform A [Drosophila melanogaster]
gi|45551832|ref|NP_730944.2| Pi4KIIalpha, isoform A [Drosophila melanogaster]
gi|20129809|ref|NP_610453.1| phosphomannomutase 45A, isoform A [Drosophila melanogaster]
gi|5835241|ref|NP_008284.1|ND5_10704 NADH dehydrogenase subunit 5 [Drosophila melanogaster]
gi|24656090|ref|NP_728752.1| CG16758, isoform D [Drosophila melanogaster]
gi|19921502|ref|NP_609910.1| CG17323 [Drosophila melanogaster]
gi|24649875|ref|NP_651319.2| beta-4-galactosyltransferase 7 [Drosophila melanogaster]
gi|24666175|ref|NP_649023.1| CG7402 [Drosophila melanogaster]
gi|24650288|ref|NP_524515.2| aldolase, isoform E [Drosophila melanogaster]
gi|24651454|ref|NP_733386.1| CG2246, isoform B [Drosophila melanogaster]
gi|24584673|ref|NP_723992.1| vacuolar H[+]-ATPase SFD subunit, isoform B [Drosophila melanogaster]
gi|24648964|ref|NP_732723.1| pyruvate kinase, isoform B [Drosophila melanogaster]
gi|24641612|ref|NP_572828.1| CG3812, isoform A [Drosophila melanogaster]
gi|24653753|ref|NP_611006.1| CG10253 [Drosophila melanogaster]
gi|28571561|ref|NP_524268.3| alpha-Esterase-2 [Drosophila melanogaster]
gi|21357769|ref|NP_649085.1| CG3797 [Drosophila melanogaster]
gi|24643014|ref|NP_573289.2| CG32549, isoform D [Drosophila melanogaster]
gi|281365931|ref|NP_001163400.1| UGP, isoform E [Drosophila melanogaster]
gi|19921944|ref|NP_610527.1| CG1516, isoform E [Drosophila melanogaster]
gi|21358107|ref|NP_648815.1| GXIVsPLA2, isoform A [Drosophila melanogaster]
gi|62484352|ref|NP_722909.2| CG31776 [Drosophila melanogaster]
gi|18857981|ref|NP_572475.1| CG11190 [Drosophila melanogaster]
gi|24654595|ref|NP_611264.2| CG5009 [Drosophila melanogaster]
gi|21357097|ref|NP_650708.1| CG18600 [Drosophila melanogaster]
gi|21356165|ref|NP_651972.1| pdsw, isoform A [Drosophila melanogaster]
gi|17137684|ref|NP_477437.1| vacuolar H[+] ATPase G-subunit [Drosophila melanogaster]
gi|22023983|ref|NP_525108.2| glyceraldehyde 3 phosphate dehydrogenase 1, isoform A [Drosophila melanogaster]
gi|28574590|ref|NP_788518.1| neural conserved at 73EF, isoform F [Drosophila melanogaster]
gi|19922168|ref|NP_610872.1| CG30059 [Drosophila melanogaster]
gi|24662583|ref|NP_648448.1| GlcAT-P, isoform A [Drosophila melanogaster]
gi|21355725|ref|NP_648244.1| CG6372 [Drosophila melanogaster]
gi|24656791|ref|NP_726038.1| punch, isoform A [Drosophila melanogaster]
gi|24667044|ref|NP_524171.2| PAPS synthetase, isoform E [Drosophila melanogaster]
gi|24660351|ref|NP_648149.1| CG12262 [Drosophila melanogaster]
gi|24662658|ref|NP_648462.1| CG7560 [Drosophila melanogaster]
gi|17864156|ref|NP_524613.1| ferrochelatase, isoform A [Drosophila melanogaster]
gi|45553577|ref|NP_996300.1| aldolase, isoform H [Drosophila melanogaster]
gi|17136444|ref|NP_476706.1| RNA polymerase II 140kD subunit [Drosophila melanogaster]
gi|24664937|ref|NP_524099.2| DNA-polymerase-delta [Drosophila melanogaster]
gi|17738105|ref|NP_524439.1| RpI12 [Drosophila melanogaster]
gi|21357081|ref|NP_650195.1| sialic acid phosphate synthase [Drosophila melanogaster]
gi|28571216|ref|NP_788914.1| easily shocked, isoform E [Drosophila melanogaster]
gi|24646392|ref|NP_650229.1| CG5999 [Drosophila melanogaster]
gi|24639725|ref|NP_572180.1| CG3009, isoform A [Drosophila melanogaster]
gi|24649210|ref|NP_651123.1| CG6733 [Drosophila melanogaster]
gi|19920956|ref|NP_609238.1| CG13089 [Drosophila melanogaster]
gi|21356831|ref|NP_650760.1| CG14291 [Drosophila melanogaster]
gi|24649846|ref|NP_733061.1| CG31120, isoform A [Drosophila melanogaster]
gi|17136576|ref|NP_476779.1| urate oxidase [Drosophila melanogaster]
gi|24581278|ref|NP_523463.2| peroxiredoxin 6005 [Drosophila melanogaster]
gi|19921070|ref|NP_609393.1| CG5091 [Drosophila melanogaster]
gi|24644272|ref|NP_730945.1| Pi4KIIalpha, isoform B [Drosophila melanogaster]
gi|18079279|ref|NP_525111.1| ribonucleoside diphosphate reductase small subunit [Drosophila melanogaster]
gi|24655085|ref|NP_523784.2| phosphoenolpyruvate carboxykinase, isoform A [Drosophila melanogaster]
gi|21358365|ref|NP_649352.1| Rpb8 [Drosophila melanogaster]
gi|20130057|ref|NP_611134.1| loopin-1, isoform A [Drosophila melanogaster]
gi|24641779|ref|NP_572884.1| CG1673 [Drosophila melanogaster]
gi|21357263|ref|NP_650207.1| CG12267 [Drosophila melanogaster]
gi|19920852|ref|NP_609075.1| CG11236 [Drosophila melanogaster]
gi|18860539|ref|NP_573385.1| CG12203 [Drosophila melanogaster]
gi|24581654|ref|NP_652341.1| CG15434 [Drosophila melanogaster]
gi|24655438|ref|NP_725851.1| CG15117, isoform B [Drosophila melanogaster]
gi|21355225|ref|NP_651247.1| CG6432 [Drosophila melanogaster]
gi|20129103|ref|NP_608425.1| CG1518 [Drosophila melanogaster]
gi|24663208|ref|NP_729792.1| adenylate kinase-1, isoform B [Drosophila melanogaster]
gi|24639634|ref|NP_726910.1| GlcAT-I [Drosophila melanogaster]
gi|21355567|ref|NP_649789.1| coenzyme Q biosynthesis protein 2 [Drosophila melanogaster]
gi|24642084|ref|NP_572993.1| CG5548 [Drosophila melanogaster]
gi|17737615|ref|NP_524130.1| adenosine deaminase-related growth factor A, isoform A [Drosophila melanogaster]
gi|24645909|ref|NP_650064.1| CG5214 [Drosophila melanogaster]
gi|17137370|ref|NP_477254.1| pugilist, isoform A [Drosophila melanogaster]
gi|18859827|ref|NP_572740.1| alpha1,6-fucosyltransferase [Drosophila melanogaster]
gi|21358653|ref|NP_647659.1| CG12018 [Drosophila melanogaster]
gi|45553387|ref|NP_996222.1| adenosylhomocysteinase 89E, isoform C [Drosophila melanogaster]
gi|24661884|ref|NP_524011.1| ATP synthase, subunit b, isoform A [Drosophila melanogaster]
gi|20129479|ref|NP_609595.1| CG5075 [Drosophila melanogaster]
gi|24638766|ref|NP_726631.1| ATP synthase-beta, isoform A [Drosophila melanogaster]
gi|19921912|ref|NP_610496.1| CG1809 [Drosophila melanogaster]
gi|21356863|ref|NP_650152.1| CG14740 [Drosophila melanogaster]
gi|24663242|ref|NP_648566.1| CG10426 [Drosophila melanogaster]
gi|19921444|ref|NP_609813.1| midway, isoform A [Drosophila melanogaster]
gi|62484278|ref|NP_648300.3| UGP, isoform A [Drosophila melanogaster]
gi|24665753|ref|NP_648950.1| bad egg [Drosophila melanogaster]
gi|20129819|ref|NP_610470.1| CG8029, isoform B [Drosophila melanogaster]
gi|5835245|ref|NP_008288.1|CYTB_10704 cytochrome b [Drosophila melanogaster]
gi|21358067|ref|NP_649315.1| CG5656 [Drosophila melanogaster]
gi|28571226|ref|NP_652730.3| Gpi1 [Drosophila melanogaster]
gi|19920834|ref|NP_609040.1| CG9547 [Drosophila melanogaster]
gi|24647700|ref|NP_732243.1| CG5840, isoform B [Drosophila melanogaster]
gi|24643052|ref|NP_573301.2| UDP-N-acetyl-alpha-D-galactosamine:polypeptide N-acetylgalactosaminyltransferase 2, isoform A [Drosophila melanogaster]
gi|24655082|ref|NP_611341.1| CG10924, isoform A [Drosophila melanogaster]
gi|24583992|ref|NP_523560.2| Vha68-1 [Drosophila melanogaster]
gi|24643156|ref|NP_573340.1| CG7349 [Drosophila melanogaster]
gi|24655240|ref|NP_725825.1| CG15093, isoform C [Drosophila melanogaster]
gi|24651456|ref|NP_733387.1| CG2246, isoform D [Drosophila melanogaster]
gi|19921566|ref|NP_610013.1| CG10664, isoform A [Drosophila melanogaster]
gi|24651418|ref|NP_524594.2| prolyl-4-hydroxylase-alpha MP [Drosophila melanogaster]
gi|24647548|ref|NP_650578.1| CG14909 [Drosophila melanogaster]
gi|24642561|ref|NP_573135.1| CG9784 [Drosophila melanogaster]
gi|19922698|ref|NP_611600.1| CG9865, isoform A [Drosophila melanogaster]
gi|45550350|ref|NP_609916.3| CG10602, isoform A [Drosophila melanogaster]
gi|24645260|ref|NP_649866.1| adenosine deaminase [Drosophila melanogaster]
gi|28574873|ref|NP_788522.1| CG33051 [Drosophila melanogaster]
gi|24660002|ref|NP_523958.2| quemao, isoform A [Drosophila melanogaster]
gi|19921140|ref|NP_609496.1| CG6287 [Drosophila melanogaster]
gi|24647056|ref|NP_731995.1| oligomycin sensitivity-conferring protein, isoform B [Drosophila melanogaster]
gi|17136776|ref|NP_476898.1| pale, isoform B [Drosophila melanogaster]
gi|17137260|ref|NP_477194.1| ATPase coupling factor 6 [Drosophila melanogaster]
gi|24666674|ref|NP_649099.1| CG9629 [Drosophila melanogaster]
gi|28574501|ref|NP_788501.1| esterase P [Drosophila melanogaster]
gi|24586636|ref|NP_724696.1| lethal (2) 44DEa, isoform C [Drosophila melanogaster]
gi|24650465|ref|NP_733183.1| CG31075 [Drosophila melanogaster]
gi|17647123|ref|NP_523802.1| acyl-Coenzyme A oxidase at 57D proximal [Drosophila melanogaster]
gi|19922386|ref|NP_611132.1| CG4439 [Drosophila melanogaster]
gi|24648966|ref|NP_651030.1| CG7069 [Drosophila melanogaster]
gi|17864350|ref|NP_524748.1| rieske iron-sulfur protein, isoform A [Drosophila melanogaster]
gi|24665293|ref|NP_730162.1| CG4729, isoform D [Drosophila melanogaster]
gi|19920822|ref|NP_609032.1| mummy, isoform A [Drosophila melanogaster]
gi|17137582|ref|NP_477380.1| farnesyl pyrophosphate synthase [Drosophila melanogaster]
gi|28573157|ref|NP_731291.2| polychaetoid, isoform A [Drosophila melanogaster]
gi|24640005|ref|NP_572278.1| CG3011, isoform A [Drosophila melanogaster]
gi|45552167|ref|NP_995606.1| phospholipase C at 21C, isoform C [Drosophila melanogaster]
gi|24581568|ref|NP_722953.1| CG31773 [Drosophila melanogaster]
gi|24641292|ref|NP_511123.2| glutamine synthetase 2, isoform C [Drosophila melanogaster]
gi|17647125|ref|NP_523803.1| acyl-Coenzyme A oxidase at 57D distal [Drosophila melanogaster]
gi|17530891|ref|NP_511113.1| vermilion [Drosophila melanogaster]
gi|24583394|ref|NP_609394.1| CG5362 [Drosophila melanogaster]
gi|18858171|ref|NP_572286.1| CG5966 [Drosophila melanogaster]
gi|17737899|ref|NP_524312.1| adenylate kinase-3, isoform A [Drosophila melanogaster]
gi|18860083|ref|NP_572826.1| ade5 [Drosophila melanogaster]
gi|21357709|ref|NP_649392.1| CG11438 [Drosophila melanogaster]
gi|24666278|ref|NP_649036.1| CG5103 [Drosophila melanogaster]
gi|24158427|ref|NP_608888.2| GDP-mannose 4,6-dehydratase [Drosophila melanogaster]
gi|17136912|ref|NP_476985.1| oxen [Drosophila melanogaster]
gi|24651021|ref|NP_652618.1| SP1029, isoform A [Drosophila melanogaster]
gi|24643268|ref|NP_573388.1| lethal (1) G0156, isoform A [Drosophila melanogaster]
gi|17136908|ref|NP_476980.1| sugarless [Drosophila melanogaster]
gi|281365929|ref|NP_001163399.1| UGP, isoform D [Drosophila melanogaster]
gi|24654710|ref|NP_728519.1| four wheel drive, isoform C [Drosophila melanogaster]
gi|28571205|ref|NP_573068.3| CG8239 [Drosophila melanogaster]
gi|18859679|ref|NP_572931.1| CG32626, isoform C [Drosophila melanogaster]
gi|24663238|ref|NP_729798.1| CG4300, isoform A [Drosophila melanogaster]
gi|24652218|ref|NP_724841.1| CG1516, isoform I [Drosophila melanogaster]
gi|24642289|ref|NP_727895.1| Platelet-activating factor acetylhydrolase alpha, isoform A [Drosophila melanogaster]
gi|5835244|ref|NP_008287.1|ND6_10704 NADH dehydrogenase subunit 6 [Drosophila melanogaster]
gi|24762701|ref|NP_611954.2| CG3683, isoform A [Drosophila melanogaster]
gi|24644287|ref|NP_730952.1| collapsin response mediator protein, isoform B [Drosophila melanogaster]
gi|24662684|ref|NP_648467.1| CG6140 [Drosophila melanogaster]
gi|24639671|ref|NP_525069.2| no receptor potential A, isoform A [Drosophila melanogaster]
gi|24583480|ref|NP_609425.1| CG7329 [Drosophila melanogaster]
gi|28574296|ref|NP_523905.2| succinyl coenzyme A synthetase alpha subunit [Drosophila melanogaster]
gi|24640426|ref|NP_572416.1| CG18624, isoform A [Drosophila melanogaster]
gi|24646802|ref|NP_731898.1| RNA polymerase II 15kD subunit [Drosophila melanogaster]
gi|24580541|ref|NP_722600.1| minute (2) 21AB, isoform G [Drosophila melanogaster]
gi|24644903|ref|NP_731188.1| CG31473 [Drosophila melanogaster]
gi|24640597|ref|NP_727265.1| sepiapterin reductase [Drosophila melanogaster]
gi|24645843|ref|NP_652623.2| Ugt86De [Drosophila melanogaster]
gi|28573832|ref|NP_788347.1| CG33156, isoform B [Drosophila melanogaster]
gi|24583610|ref|NP_723647.1| deoxyuridine triphosphatase, isoform B [Drosophila melanogaster]
gi|17647875|ref|NP_523743.1| RNA polymerase I subunit [Drosophila melanogaster]
gi|17933656|ref|NP_524445.1| NADH:ubiquinone reductase 42kD subunit precursor, isoform A [Drosophila melanogaster]
gi|21358143|ref|NP_651667.1| CG11874 [Drosophila melanogaster]
gi|21358499|ref|NP_649017.1| CG7430 [Drosophila melanogaster]
gi|28573188|ref|NP_524269.3| alpha-Esterase-1 [Drosophila melanogaster]
gi|24642586|ref|NP_523377.1| rudimentary, isoform A [Drosophila melanogaster]
gi|24641632|ref|NP_727648.1| CG4407, isoform B [Drosophila melanogaster]
gi|20544160|ref|NP_620550.1| fumble, isoform A [Drosophila melanogaster]
gi|24663595|ref|NP_648615.1| CG10748 [Drosophila melanogaster]
gi|21357329|ref|NP_649294.1| CG9391 [Drosophila melanogaster]
gi|19922004|ref|NP_610630.1| Rpb5 [Drosophila melanogaster]
gi|24643142|ref|NP_573333.2| CG7322 [Drosophila melanogaster]
gi|221330664|ref|NP_001137779.1| polypeptide GalNAc transferase 4, isoform B [Drosophila melanogaster]
gi|17136630|ref|NP_476812.1| prophenol oxidase A1 [Drosophila melanogaster]
gi|5835243|ref|NP_008286.1|ND4L_10704 NADH dehydrogenase subunit 4L [Drosophila melanogaster]
gi|21358145|ref|NP_651668.1| CG11876, isoform D [Drosophila melanogaster]
gi|17137196|ref|NP_477160.1| Lissencephaly-1, isoform A [Drosophila melanogaster]
gi|20129101|ref|NP_608424.1| CG1753, isoform A [Drosophila melanogaster]
gi|17647141|ref|NP_524038.1| adenylate kinase-1, isoform A [Drosophila melanogaster]
gi|20129731|ref|NP_610235.1| CG9436 [Drosophila melanogaster]
gi|24586474|ref|NP_477053.2| ornithine decarboxylase 2 [Drosophila melanogaster]
gi|24583543|ref|NP_523541.2| nitric oxide synthase, isoform A [Drosophila melanogaster]
gi|24643723|ref|NP_728425.1| sluggish A, isoform C [Drosophila melanogaster]
gi|24649301|ref|NP_524462.2| DNA polymerase epsilon [Drosophila melanogaster]
gi|28573866|ref|NP_788329.1| CG33145, isoform A [Drosophila melanogaster]
gi|20129237|ref|NP_608885.1| CG3756 [Drosophila melanogaster]
gi|17136612|ref|NP_476801.1| vacuolar H[+] ATPase 16kD subunit, isoform A [Drosophila melanogaster]
gi|24645686|ref|NP_524303.2| iron regulatory protein 1B [Drosophila melanogaster]
gi|45553141|ref|NP_996098.1| CG7304, isoform B [Drosophila melanogaster]
gi|24644511|ref|NP_649614.1| CG1076 [Drosophila melanogaster]
gi|24657842|ref|NP_611655.1| CG3264 [Drosophila melanogaster]
gi|24638876|ref|NP_569845.2| CG17896, isoform B [Drosophila melanogaster]
gi|24648780|ref|NP_536736.2| DNA polymerase alpha 180kD [Drosophila melanogaster]
gi|24653276|ref|NP_610842.1| serine palmitoyltransferase subunit I, isoform A [Drosophila melanogaster]
gi|19921574|ref|NP_610020.1| brain washing [Drosophila melanogaster]
gi|21355645|ref|NP_648394.1| CG32063, isoform A [Drosophila melanogaster]
gi|19921730|ref|NP_610277.1| secretory phospholipase A2, isoform B [Drosophila melanogaster]
gi|24654051|ref|NP_725536.1| Ext2, isoform B [Drosophila melanogaster]
gi|24657182|ref|NP_524830.2| fumarylacetoacetase [Drosophila melanogaster]
gi|24641119|ref|NP_572656.1| CG17333 [Drosophila melanogaster]
gi|21358257|ref|NP_648800.1| polypeptide GalNAc transferase 8 [Drosophila melanogaster]
gi|17137564|ref|NP_477371.1| iron regulatory protein 1A [Drosophila melanogaster]
gi|24650981|ref|NP_524546.2| phosphoglyceromutase, isoform A [Drosophila melanogaster]
gi|17136932|ref|NP_477002.1| mitochondrial acyl carrier protein 1, isoform B [Drosophila melanogaster]
gi|24586371|ref|NP_524881.2| mutagen-sensitive 205 [Drosophila melanogaster]
gi|24656782|ref|NP_726037.1| punch, isoform B [Drosophila melanogaster]
gi|24582773|ref|NP_609204.2| CG7830 [Drosophila melanogaster]
gi|20130399|ref|NP_612008.1| mrityu, isoform B [Drosophila melanogaster]
gi|21356561|ref|NP_652044.1| isocitrate dehydrogenase, isoform C [Drosophila melanogaster]
gi|17975518|ref|NP_523683.1| peroxiredoxin 2540 [Drosophila melanogaster]
gi|24645845|ref|NP_524313.2| UDP-glycosyltransferase 35b [Drosophila melanogaster]
gi|24643849|ref|NP_649439.1| CG18143 [Drosophila melanogaster]
gi|24586414|ref|NP_523654.2| Dgk, isoform G [Drosophila melanogaster]
gi|281363473|ref|NP_523755.2| ATP citrate lyase, isoform D [Drosophila melanogaster]
gi|19922444|ref|NP_611217.1| veil [Drosophila melanogaster]
gi|24582285|ref|NP_609062.2| CG9232 [Drosophila melanogaster]
gi|17864222|ref|NP_524661.1| CDP diglyceride synthetase [Drosophila melanogaster]
gi|45553385|ref|NP_996221.1| adenosylhomocysteinase 89E, isoform D [Drosophila melanogaster]
gi|24582356|ref|NP_609081.1| CG13773 [Drosophila melanogaster]
gi|24654465|ref|NP_611233.1| CG14482 [Drosophila melanogaster]
gi|24649844|ref|NP_733060.1| CG31120, isoform B [Drosophila melanogaster]
gi|161078563|ref|NP_001097895.1| CG31140, isoform E [Drosophila melanogaster]
gi|24664469|ref|NP_730023.1| CG6854, isoform C [Drosophila melanogaster]
gi|23397395|ref|NP_609150.2| lysine ketoglutarate reductase [Drosophila melanogaster]
gi|17136934|ref|NP_477003.1| mitochondrial acyl carrier protein 1, isoform A [Drosophila melanogaster]
gi|24638886|ref|NP_524875.1| arginase [Drosophila melanogaster]
gi|21358471|ref|NP_649732.1| pyd3 [Drosophila melanogaster]
gi|24580539|ref|NP_722599.1| minute (2) 21AB, isoform B [Drosophila melanogaster]
gi|24652434|ref|NP_724931.1| peroxiredoxin 2540 [Drosophila melanogaster]
gi|17530823|ref|NP_511062.1| serine pyruvate aminotransferase [Drosophila melanogaster]
gi|21357605|ref|NP_652145.1| CG14476, isoform B [Drosophila melanogaster]
gi|18543319|ref|NP_570080.1| VhaAC39 [Drosophila melanogaster]
gi|24662785|ref|NP_729726.1| CG6084, isoform B [Drosophila melanogaster]
gi|221329849|ref|NP_572707.4| CG1597 [Drosophila melanogaster]
gi|24668874|ref|NP_730777.1| CG32230, isoform A [Drosophila melanogaster]
gi|24640652|ref|NP_727284.1| Palmitoyl-protein thioesterase 1 [Drosophila melanogaster]
gi|20129315|ref|NP_609118.1| CG5261, isoform B [Drosophila melanogaster]
gi|21355239|ref|NP_648345.1| CG6767, isoform A [Drosophila melanogaster]
gi|24651058|ref|NP_651698.1| CG2014 [Drosophila melanogaster]
gi|28574286|ref|NP_610063.4| CG31674 [Drosophila melanogaster]
gi|24583745|ref|NP_609522.1| CG14934 [Drosophila melanogaster]
gi|28573159|ref|NP_731292.2| polychaetoid, isoform C [Drosophila melanogaster]
gi|21355921|ref|NP_647868.1| VhaM9.7-1 [Drosophila melanogaster]
gi|28571643|ref|NP_650042.2| CG4706 [Drosophila melanogaster]
gi|17981717|ref|NP_536731.1| catalase [Drosophila melanogaster]
gi|24639992|ref|NP_572273.2| CG3033 [Drosophila melanogaster]
gi|19921004|ref|NP_609303.1| GlcAT-S, isoform B [Drosophila melanogaster]
gi|21357231|ref|NP_647790.1| CG12034 [Drosophila melanogaster]
gi|21356061|ref|NP_649940.1| CG8417 [Drosophila melanogaster]
gi|24650445|ref|NP_733175.1| CG6330, isoform A [Drosophila melanogaster]
gi|24640124|ref|NP_727091.1| knockdown, isoform B [Drosophila melanogaster]
gi|18858061|ref|NP_572507.1| CG1885 [Drosophila melanogaster]
gi|24585265|ref|NP_609980.1| CG10166 [Drosophila melanogaster]
gi|28573512|ref|NP_725672.2| lethal (2) k01209, isoform B [Drosophila melanogaster]
gi|24657827|ref|NP_611653.1| CG3292 [Drosophila melanogaster]
gi|24661601|ref|NP_524001.2| astray [Drosophila melanogaster]
gi|24646724|ref|NP_731872.1| inositol polyphosphate 1-phosphatase [Drosophila melanogaster]
gi|78707240|ref|NP_001027427.1| Menl-1, isoform B [Drosophila melanogaster]
gi|24653393|ref|NP_610877.2| bb in a boxcar, isoform A [Drosophila melanogaster]
gi|24661184|ref|NP_729420.1| CG32026 [Drosophila melanogaster]
gi|28571729|ref|NP_650453.3| CG5044, isoform A [Drosophila melanogaster]
gi|28571792|ref|NP_732653.2| CG31233 [Drosophila melanogaster]
gi|24641702|ref|NP_572865.1| CG2453 [Drosophila melanogaster]
gi|19920760|ref|NP_608934.1| CG7277 [Drosophila melanogaster]
gi|20130351|ref|NP_611904.1| CG3376, isoform A [Drosophila melanogaster]
gi|24649206|ref|NP_651121.1| CG17110 [Drosophila melanogaster]
gi|24643018|ref|NP_728163.1| CG32549, isoform C [Drosophila melanogaster]
gi|24654290|ref|NP_725630.1| vegetable, isoform A [Drosophila melanogaster]
gi|24645608|ref|NP_731449.1| CG31477, isoform A [Drosophila melanogaster]
gi|19921372|ref|NP_609743.1| CG3975 [Drosophila melanogaster]
gi|28573410|ref|NP_788342.1| CG33138 [Drosophila melanogaster]
gi|28574499|ref|NP_788500.1| esterase 6 [Drosophila melanogaster]
gi|21357215|ref|NP_648887.1| CG4753, isoform B [Drosophila melanogaster]
gi|24762598|ref|NP_726435.1| CG3376, isoform B [Drosophila melanogaster]
gi|24650278|ref|NP_733141.1| aldolase, isoform B [Drosophila melanogaster]
gi|24668567|ref|NP_649391.1| lazaro [Drosophila melanogaster]
gi|24668413|ref|NP_730695.1| CG7145, isoform A [Drosophila melanogaster]
gi|24586589|ref|NP_476628.2| larval visceral protein L [Drosophila melanogaster]
gi|24583077|ref|NP_723470.1| CG4389, isoform B [Drosophila melanogaster]
gi|24641734|ref|NP_572875.1| inositol 1,4,5-triphosphate kinase 2, isoform A [Drosophila melanogaster]
gi|24580525|ref|NP_524923.1| minute (2) 21AB, isoform C [Drosophila melanogaster]
gi|24639748|ref|NP_572182.1| CG7024 [Drosophila melanogaster]
gi|19921064|ref|NP_609382.1| CG5037 [Drosophila melanogaster]
gi|24662227|ref|NP_729613.1| CG32064 [Drosophila melanogaster]
gi|24644950|ref|NP_649757.1| CG2767, isoform A [Drosophila melanogaster]
gi|24581235|ref|NP_608713.2| CG2964 [Drosophila melanogaster]
gi|24583638|ref|NP_609489.1| CG6201 [Drosophila melanogaster]
gi|24668600|ref|NP_649399.1| CG6914 [Drosophila melanogaster]
gi|17137556|ref|NP_477367.1| Ts [Drosophila melanogaster]
gi|17864388|ref|NP_524777.1| coproporphyrinogen oxidase [Drosophila melanogaster]
gi|17136774|ref|NP_476897.1| pale, isoform A [Drosophila melanogaster]
gi|24585689|ref|NP_610115.2| CG2201, isoform C [Drosophila melanogaster]
gi|17864242|ref|NP_524674.1| hexokinase C [Drosophila melanogaster]
gi|22026970|ref|NP_652034.2| lethal (2) 44DEa, isoform B [Drosophila melanogaster]
gi|78707272|ref|NP_001027443.1| CG33785 [Drosophila melanogaster]
gi|17136818|ref|NP_476930.1| NAD-dependent methylenetetrahydrofolate dehydrogenase, isoform A [Drosophila melanogaster]
gi|17736971|ref|NP_523946.1| sulfateless, isoform A [Drosophila melanogaster]
gi|24643016|ref|NP_728162.1| CG32549, isoform E [Drosophila melanogaster]
gi|28571517|ref|NP_730949.2| CG12746, isoform B [Drosophila melanogaster]
gi|17864488|ref|NP_524841.1| Glutaminyl-tRNA synthetase [Drosophila melanogaster]
gi|18859877|ref|NP_573228.1| CG5703 [Drosophila melanogaster]
gi|18859735|ref|NP_572953.1| CG1461 [Drosophila melanogaster]
gi|24651462|ref|NP_733390.1| CG2246, isoform C [Drosophila melanogaster]
gi|17137288|ref|NP_477210.1| succinyl coenzyme A synthetase flavoprotein subunit, isoform A [Drosophila melanogaster]
gi|19923002|ref|NP_612044.1| CG12030 [Drosophila melanogaster]
gi|28571163|ref|NP_524646.4| raspberry, isoform B [Drosophila melanogaster]
gi|24644341|ref|NP_649565.1| CG12170 [Drosophila melanogaster]
gi|21356043|ref|NP_649939.1| CG8412 [Drosophila melanogaster]
gi|17136226|ref|NP_476581.1| Ecdysone-inducible gene L3 [Drosophila melanogaster]
gi|78707190|ref|NP_001027402.1| CG18003, isoform A [Drosophila melanogaster]
gi|24658419|ref|NP_729076.1| sucb, isoform B [Drosophila melanogaster]
gi|21355305|ref|NP_651172.1| CG31148 [Drosophila melanogaster]
gi|24642424|ref|NP_523364.2| easily shocked, isoform A [Drosophila melanogaster]
gi|24652373|ref|NP_523679.2| histidine decarboxylase [Drosophila melanogaster]
gi|28571730|ref|NP_732020.2| CG5044, isoform B [Drosophila melanogaster]
gi|21357815|ref|NP_648747.1| CG6854, isoform B [Drosophila melanogaster]
gi|24646386|ref|NP_524880.2| malic enzyme, isoform B [Drosophila melanogaster]
gi|22026816|ref|NP_523836.2| adenylate kinase-2 [Drosophila melanogaster]
gi|19921720|ref|NP_610256.1| polypeptide GalNAc transferase 3 [Drosophila melanogaster]
gi|24665669|ref|NP_730223.1| neural conserved at 73EF, isoform A [Drosophila melanogaster]
gi|24658786|ref|NP_647995.1| Pole2 [Drosophila melanogaster]
gi|24651221|ref|NP_733331.1| CG31202 [Drosophila melanogaster]
gi|24667955|ref|NP_730611.1| acetyl coenzyme A synthase, isoform A [Drosophila melanogaster]
gi|17737361|ref|NP_523396.1| scully [Drosophila melanogaster]
gi|24649399|ref|NP_732900.1| HMG coenzyme A reductase, isoform A [Drosophila melanogaster]
gi|28573296|ref|NP_610308.2| CG2070 [Drosophila melanogaster]
gi|24663599|ref|NP_648616.1| CG10749 [Drosophila melanogaster]
gi|21357069|ref|NP_650189.1| Cyp9f2, isoform A [Drosophila melanogaster]
gi|24656796|ref|NP_523801.2| punch, isoform C [Drosophila melanogaster]
gi|24584480|ref|NP_723927.1| lethal (2) 35Di, isoform B [Drosophila melanogaster]
gi|24762715|ref|NP_726474.1| sialyltransferase, isoform A [Drosophila melanogaster]
gi|17137462|ref|NP_477307.1| collapsin response mediator protein, isoform A [Drosophila melanogaster]
gi|24644289|ref|NP_730953.1| collapsin response mediator protein, isoform C [Drosophila melanogaster]
gi|21356559|ref|NP_650809.1| CG6255 [Drosophila melanogaster]
gi|17136394|ref|NP_476676.1| phosphoglycerate kinase [Drosophila melanogaster]
gi|78706594|ref|NP_001027100.1| CG33791, isoform B [Drosophila melanogaster]
gi|24644946|ref|NP_649755.1| CG14463 [Drosophila melanogaster]
gi|19920920|ref|NP_609196.1| CG8353 [Drosophila melanogaster]
gi|28574560|ref|NP_648836.2| CG5389 [Drosophila melanogaster]
gi|24660826|ref|NP_523972.2| DNA polymerase alpha 50kD [Drosophila melanogaster]
gi|21355941|ref|NP_649921.1| spermidine synthase, isoform B [Drosophila melanogaster]
gi|21355151|ref|NP_647977.1| CG5150 [Drosophila melanogaster]
gi|21355859|ref|NP_649895.1| CG9363, isoform A [Drosophila melanogaster]
gi|78706592|ref|NP_001027099.1| CG33791, isoform C [Drosophila melanogaster]
gi|19921126|ref|NP_609479.1| deoxyuridine triphosphatase, isoform A [Drosophila melanogaster]
gi|24646169|ref|NP_650142.1| Ect3 [Drosophila melanogaster]
gi|17137150|ref|NP_477133.1| phosphotidylinositol 3 kinase 59F [Drosophila melanogaster]
gi|20128793|ref|NP_569835.1| CG13377 [Drosophila melanogaster]
gi|45552817|ref|NP_995934.1| dopamine N acetyltransferase, isoform B [Drosophila melanogaster]
gi|62472685|ref|NP_001014635.1| Rpb4, isoform A [Drosophila melanogaster]
gi|17933654|ref|NP_524427.1| rudimentary-like [Drosophila melanogaster]
gi|24640840|ref|NP_572570.2| CG32699, isoform A [Drosophila melanogaster]
gi|24643352|ref|NP_728287.1| zwischenferment, isoform B [Drosophila melanogaster]
gi|24583134|ref|NP_652699.2| CG18854 [Drosophila melanogaster]
gi|24658560|ref|NP_726243.1| bellwether [Drosophila melanogaster]
gi|19922486|ref|NP_611265.1| CG6370 [Drosophila melanogaster]
gi|24644901|ref|NP_731187.1| CG31472, isoform B [Drosophila melanogaster]
gi|18859923|ref|NP_573047.1| CG8105 [Drosophila melanogaster]
gi|17136208|ref|NP_476570.1| glutamine synthetase 1, isoform B [Drosophila melanogaster]
gi|18858089|ref|NP_572610.1| lethal (1) G0230 [Drosophila melanogaster]
gi|24583917|ref|NP_609572.1| CG17024 [Drosophila melanogaster]
gi|24648960|ref|NP_651029.1| CG5380 [Drosophila melanogaster]
gi|24664476|ref|NP_730024.1| CG6854, isoform A [Drosophila melanogaster]
gi|21356425|ref|NP_647840.1| CG10863 [Drosophila melanogaster]
gi|24651977|ref|NP_724747.1| phosphomannomutase 45A, isoform B [Drosophila melanogaster]
gi|24657054|ref|NP_647839.1| CG12766 [Drosophila melanogaster]
gi|21357731|ref|NP_651597.1| CG5508, isoform A [Drosophila melanogaster]
gi|24660860|ref|NP_729368.1| isocitrate dehydrogenase, isoform A [Drosophila melanogaster]
gi|45549226|ref|NP_524470.4| glutamate dehydrogenase, isoform A [Drosophila melanogaster]
gi|24650959|ref|NP_733271.1| Vha100-1, isoform A [Drosophila melanogaster]
gi|18859821|ref|NP_572887.1| CG1998, isoform A [Drosophila melanogaster]
gi|24653817|ref|NP_611027.1| CG8102, isoform B [Drosophila melanogaster]
gi|24586587|ref|NP_476625.2| larval visceral protein D [Drosophila melanogaster]
gi|24580925|ref|NP_608616.2| CG31937 [Drosophila melanogaster]
gi|24654128|ref|NP_725564.1| vacuolar H[+] ATPase 44kD C subunit, isoform C [Drosophila melanogaster]
gi|24650443|ref|NP_651515.1| CG6330, isoform B [Drosophila melanogaster]
gi|24662692|ref|NP_729707.1| Vha16-2 [Drosophila melanogaster]
gi|24646216|ref|NP_652041.2| Pglym87 [Drosophila melanogaster]
gi|18859893|ref|NP_573303.1| CG6461 [Drosophila melanogaster]
gi|24653166|ref|NP_725217.1| no extended memory, isoform B [Drosophila melanogaster]
gi|24583245|ref|NP_723527.1| CG31874 [Drosophila melanogaster]
gi|28573163|ref|NP_788603.1| polychaetoid, isoform F [Drosophila melanogaster]
gi|17933718|ref|NP_524822.1| four wheel drive, isoform A [Drosophila melanogaster]
gi|21355483|ref|NP_649472.1| CG9804 [Drosophila melanogaster]
gi|24650304|ref|NP_651476.1| CG5432 [Drosophila melanogaster]
gi|17647337|ref|NP_523990.1| dihydropteridine reductase, isoform A [Drosophila melanogaster]
gi|24665539|ref|NP_648922.1| CG9674, isoform A [Drosophila melanogaster]
gi|20130301|ref|NP_611805.1| levy [Drosophila melanogaster]
gi|24583132|ref|NP_609313.2| inositol 1,4,5-triphosphate kinase 1 [Drosophila melanogaster]
gi|17137384|ref|NP_477262.1| amyrel [Drosophila melanogaster]
gi|24647789|ref|NP_650662.1| CG18012 [Drosophila melanogaster]
gi|21355319|ref|NP_647946.1| CG10672 [Drosophila melanogaster]
gi|24642172|ref|NP_511164.2| adenosylhomocysteinase at 13 [Drosophila melanogaster]
gi|17864306|ref|NP_524719.1| NADH:ubiquinone reductase 23kD subunit precursor [Drosophila melanogaster]
gi|24653797|ref|NP_611020.1| CG8093 [Drosophila melanogaster]
gi|18859631|ref|NP_536346.1| amylase proximal [Drosophila melanogaster]
gi|19922362|ref|NP_611086.1| glutamate oxaloacetate transaminase 1, isoform A [Drosophila melanogaster]
gi|21356475|ref|NP_652042.1| lethal (3) neo18 [Drosophila melanogaster]
gi|17864686|ref|NP_525007.1| UDP-glycosyltransferase 37c1 [Drosophila melanogaster]
gi|24582229|ref|NP_723183.1| mummy, isoform B [Drosophila melanogaster]
gi|24664789|ref|NP_648799.1| CG7579 [Drosophila melanogaster]
gi|24662891|ref|NP_524028.2| phosphotidylinositol 3 kinase 68D, isoform A [Drosophila melanogaster]
gi|28574275|ref|NP_788074.1| CG33116 [Drosophila melanogaster]
gi|19921220|ref|NP_609613.1| phosphoethanolamine cytidylyltransferase, isoform A [Drosophila melanogaster]
gi|19922680|ref|NP_611563.1| CG4302 [Drosophila melanogaster]
gi|24581587|ref|NP_722961.1| CG3714, isoform A [Drosophila melanogaster]
gi|24662815|ref|NP_648490.1| CG7339 [Drosophila melanogaster]
gi|28571654|ref|NP_650110.3| CG14721 [Drosophila melanogaster]
gi|24650754|ref|NP_733238.1| CG5508, isoform B [Drosophila melanogaster]
gi|24582381|ref|NP_609089.1| CG10399 [Drosophila melanogaster]
gi|24582497|ref|NP_723274.1| CG5261, isoform A [Drosophila melanogaster]
gi|24654567|ref|NP_728485.1| mrityu, isoform C [Drosophila melanogaster]
gi|24644854|ref|NP_524267.2| alpha-Esterase-3, isoform A [Drosophila melanogaster]
gi|24657427|ref|NP_647882.1| CG1268, isoform A [Drosophila melanogaster]
gi|19921000|ref|NP_609299.1| CG4389, isoform A [Drosophila melanogaster]
gi|24667450|ref|NP_730526.1| fumble, isoform C [Drosophila melanogaster]
gi|18859983|ref|NP_573097.1| CG9172, isoform A [Drosophila melanogaster]
gi|24641571|ref|NP_572814.1| CG2543 [Drosophila melanogaster]
gi|24667411|ref|NP_652001.2| DNA polymerase alpha 60kD [Drosophila melanogaster]
gi|24656324|ref|NP_525117.2| UDP-GlcNAc:a-3-D-mannoside-beta-1,2-N-acetylglucosaminyltransferase I [Drosophila melanogaster]
gi|21358233|ref|NP_651814.1| prolyl-4-hydroxylase-alpha NE3 [Drosophila melanogaster]
gi|24666513|ref|NP_649069.2| CG3902 [Drosophila melanogaster]
gi|24662563|ref|NP_729680.1| alpha 3 glucosyltransferase [Drosophila melanogaster]
gi|24656494|ref|NP_647775.1| CG12079 [Drosophila melanogaster]
gi|24586065|ref|NP_652724.1| CG3267 [Drosophila melanogaster]
gi|24580914|ref|NP_722721.1| enolase, isoform B [Drosophila melanogaster]
gi|21356893|ref|NP_651456.1| Dak1, isoform A [Drosophila melanogaster]
gi|24656245|ref|NP_647746.1| CG9977 [Drosophila melanogaster]
gi|24650794|ref|NP_651614.1| CG17856 [Drosophila melanogaster]
gi|21355753|ref|NP_648239.1| CG6638 [Drosophila melanogaster]
gi|19922916|ref|NP_611940.1| CG4692, isoform B [Drosophila melanogaster]
gi|24665321|ref|NP_648894.2| CG4573 [Drosophila melanogaster]
gi|24651774|ref|NP_733458.1| ferrochelatase, isoform C [Drosophila melanogaster]
gi|17864370|ref|NP_524760.1| CG42640 [Drosophila melanogaster]
gi|24668581|ref|NP_649395.1| CG11425 [Drosophila melanogaster]
gi|20130355|ref|NP_611912.1| CG3483 [Drosophila melanogaster]
gi|28573189|ref|NP_524265.3| alpha-Esterase-5 [Drosophila melanogaster]
gi|62484328|ref|NP_651763.4| Mgat2, isoform A [Drosophila melanogaster]
gi|24657262|ref|NP_726105.1| phosphopantothenoylcysteine decarboxylase [Drosophila melanogaster]
gi|24583749|ref|NP_609523.2| CG14935, isoform A [Drosophila melanogaster]
gi|28572051|ref|NP_651459.2| CG14550 [Drosophila melanogaster]
gi|24665932|ref|NP_648980.1| CG12229 [Drosophila melanogaster]
gi|17530883|ref|NP_511106.1| GIP-like [Drosophila melanogaster]
gi|24642319|ref|NP_727905.1| stunted, isoform B [Drosophila melanogaster]
gi|24654362|ref|NP_523768.1| amylase distal [Drosophila melanogaster]
gi|19922778|ref|NP_611734.1| GDP-4-keto-6-deoxy-D-mannose 3,5-epimerase/4-reductase [Drosophila melanogaster]
gi|24581357|ref|NP_608750.1| CG12400 [Drosophila melanogaster]
gi|20129243|ref|NP_608909.1| CG8680 [Drosophila melanogaster]
gi|24583747|ref|NP_723693.1| CG14935, isoform B [Drosophila melanogaster]
gi|21357415|ref|NP_649139.1| ornithine aminotransferase precursor [Drosophila melanogaster]
gi|21356223|ref|NP_648182.1| CG7979 [Drosophila melanogaster]
gi|21356353|ref|NP_650004.1| CG6465 [Drosophila melanogaster]
gi|18860097|ref|NP_572965.1| nmdyn-D6 [Drosophila melanogaster]
gi|24638644|ref|NP_651926.1| CG1970 [Drosophila melanogaster]
gi|24583362|ref|NP_723567.1| S-adenosylmethionine decarboxylase, isoform B [Drosophila melanogaster]
gi|24662680|ref|NP_648466.1| CG7551 [Drosophila melanogaster]
gi|18858217|ref|NP_572538.1| suppressor of rudimentary, isoform B [Drosophila melanogaster]
gi|24660849|ref|NP_729366.1| isocitrate dehydrogenase, isoform B [Drosophila melanogaster]
gi|24762374|ref|NP_523829.2| lethal (2) neighbor of tid [Drosophila melanogaster]
gi|24652303|ref|NP_610549.1| CG2292 [Drosophila melanogaster]
gi|17864256|ref|NP_524682.1| stunted, isoform A [Drosophila melanogaster]
gi|24642243|ref|NP_573055.1| phosphatidylinositol synthase, isoform A [Drosophila melanogaster]
gi|28574864|ref|NP_649028.3| CG5147 [Drosophila melanogaster]
gi|24654286|ref|NP_611169.1| CG9013 [Drosophila melanogaster]
gi|18859847|ref|NP_572837.1| CG4407, isoform A [Drosophila melanogaster]
gi|17647501|ref|NP_523924.1| hexosaminidase 1, isoform A [Drosophila melanogaster]
gi|24582088|ref|NP_608978.2| beta galactosidase [Drosophila melanogaster]
gi|17137650|ref|NP_477419.1| RNA polymerase II 33kD subunit [Drosophila melanogaster]
gi|24651420|ref|NP_733374.1| prolyl-4-hydroxylase-alpha NE1 [Drosophila melanogaster]
gi|21356677|ref|NP_649181.1| CG7328 [Drosophila melanogaster]
gi|21358291|ref|NP_648564.1| porphobilinogen synthase [Drosophila melanogaster]
gi|24584122|ref|NP_609653.1| CG16848 [Drosophila melanogaster]
gi|21357689|ref|NP_652629.1| Ugt36Ba [Drosophila melanogaster]
gi|20129377|ref|NP_609222.1| CG13393 [Drosophila melanogaster]
gi|24667139|ref|NP_649168.2| CG7433, isoform A [Drosophila melanogaster]
gi|24582002|ref|NP_723110.1| CG11149, isoform A [Drosophila melanogaster]
gi|281360293|ref|NP_610285.4| aldehyde dehydrogenase type III, isoform J [Drosophila melanogaster]
gi|21356587|ref|NP_652045.1| CG13397 [Drosophila melanogaster]
gi|24640843|ref|NP_727350.1| hexokinase A, isoform B [Drosophila melanogaster]
gi|24657569|ref|NP_611636.1| GlcT-1 [Drosophila melanogaster]
gi|21357643|ref|NP_649375.1| CG7470 [Drosophila melanogaster]
gi|24646914|ref|NP_650388.1| CG7362 [Drosophila melanogaster]
gi|24644246|ref|NP_649542.1| holocarboxylase synthetase [Drosophila melanogaster]
gi|21355349|ref|NP_648957.1| CG7724 [Drosophila melanogaster]
gi|19921506|ref|NP_609912.1| CG17597 [Drosophila melanogaster]
gi|24583984|ref|NP_652004.2| Vha68-2, isoform A [Drosophila melanogaster]
gi|24585687|ref|NP_724349.1| CG2201, isoform B [Drosophila melanogaster]
gi|24662781|ref|NP_648484.1| CG6084, isoform A [Drosophila melanogaster]
gi|17137316|ref|NP_477224.1| dihydroorotate dehydrogenase, isoform A [Drosophila melanogaster]
gi|24649624|ref|NP_651241.1| CG6364, isoform A [Drosophila melanogaster]
gi|18859539|ref|NP_572297.1| vanin-like [Drosophila melanogaster]
gi|24644842|ref|NP_731167.1| alpha-Esterase-7, isoform B [Drosophila melanogaster]
gi|24642193|ref|NP_573031.1| CG6308 [Drosophila melanogaster]
gi|17137302|ref|NP_477217.1| cytochrome c oxidase subunit Va, isoform A [Drosophila melanogaster]
gi|28573735|ref|NP_611290.3| CG5757 [Drosophila melanogaster]
gi|24651149|ref|NP_651728.1| CG7789 [Drosophila melanogaster]
gi|21357679|ref|NP_651866.1| CG31002 [Drosophila melanogaster]
gi|17137392|ref|NP_477266.1| vacuolar H[+] ATPase 44kD C subunit, isoform A [Drosophila melanogaster]
gi|20129441|ref|NP_609441.1| CG6415 [Drosophila melanogaster]
gi|24663831|ref|NP_648651.1| CG10133 [Drosophila melanogaster]
gi|24651416|ref|NP_733373.1| prolyl-4-hydroxylase-alpha SG2, isoform B [Drosophila melanogaster]
gi|24667554|ref|NP_649234.1| CG6020 [Drosophila melanogaster]
gi|24656973|ref|NP_647832.1| CG12006, isoform A [Drosophila melanogaster]
gi|21687054|ref|NP_610249.2| CG3194, isoform A [Drosophila melanogaster]
gi|17136892|ref|NP_476969.1| vacuolar H[+] ATPase 14kD subunit [Drosophila melanogaster]
gi|21357061|ref|NP_650720.1| CG7678 [Drosophila melanogaster]
gi|24640745|ref|NP_511096.2| oligosaccharyltransferase 48kD subunit [Drosophila melanogaster]
gi|24651407|ref|NP_733371.1| prolyl-4-hydroxylase-alpha EFB [Drosophila melanogaster]
gi|20129907|ref|NP_610753.1| CG13167 [Drosophila melanogaster]
gi|24583092|ref|NP_723476.1| GlcAT-S, isoform A [Drosophila melanogaster]
gi|24645375|ref|NP_731358.1| CG9363, isoform B [Drosophila melanogaster]
gi|24585191|ref|NP_609961.2| CG17544, isoform A [Drosophila melanogaster]
gi|24583518|ref|NP_609447.1| CG6737 [Drosophila melanogaster]
gi|24653395|ref|NP_725301.1| bb in a boxcar, isoform B [Drosophila melanogaster]
gi|21358225|ref|NP_651683.1| CG14508 [Drosophila melanogaster]
gi|24653164|ref|NP_725216.1| no extended memory, isoform C [Drosophila melanogaster]
gi|24651745|ref|NP_651893.1| CG2135 [Drosophila melanogaster]
gi|24639740|ref|NP_726945.1| lethal (1) G0334, isoform C [Drosophila melanogaster]
gi|24580970|ref|NP_722744.1| glutamate oxaloacetate transaminase 2, isoform A [Drosophila melanogaster]
gi|21357019|ref|NP_650722.1| Vha100-2, isoform B [Drosophila melanogaster]
gi|5835240|ref|NP_008283.1|ND3_10704 NADH dehydrogenase subunit 3 [Drosophila melanogaster]
gi|21355981|ref|NP_650931.1| CG10827 [Drosophila melanogaster]
gi|18497296|ref|NP_569729.1| synaptojanin, isoform B [Drosophila melanogaster]
gi|17933600|ref|NP_525091.1| glyceraldehyde 3 phosphate dehydrogenase 2, isoform B [Drosophila melanogaster]
gi|24649524|ref|NP_651208.1| CG5991, isoform A [Drosophila melanogaster]
gi|24665395|ref|NP_648905.1| CG4169 [Drosophila melanogaster]
gi|24651556|ref|NP_733413.1| alkaline phosphatase 4, isoform B [Drosophila melanogaster]
gi|24648872|ref|NP_651000.1| CG6439, isoform A [Drosophila melanogaster]
gi|21355439|ref|NP_651161.1| CG10184 [Drosophila melanogaster]
gi|24651599|ref|NP_651852.1| CG1746, isoform A [Drosophila melanogaster]
gi|28573464|ref|NP_611097.2| CG8446, isoform B [Drosophila melanogaster]
gi|21358201|ref|NP_650318.1| dipeptidase B, isoform A [Drosophila melanogaster]
gi|24652084|ref|NP_724787.1| wunen, isoform B [Drosophila melanogaster]
gi|19922554|ref|NP_611352.1| Eip55E [Drosophila melanogaster]
gi|24581914|ref|NP_536787.1| cyclope [Drosophila melanogaster]
gi|19920632|ref|NP_608748.1| CG3523, isoform A [Drosophila melanogaster]
gi|24664926|ref|NP_648822.1| CG17028 [Drosophila melanogaster]
gi|19920578|ref|NP_608684.1| CG9886 [Drosophila melanogaster]
gi|24646388|ref|NP_731739.1| malic enzyme, isoform A [Drosophila melanogaster]
gi|19921244|ref|NP_609642.1| CG9306 [Drosophila melanogaster]
gi|28573187|ref|NP_524271.2| phosphoribosylamidotransferase [Drosophila melanogaster]
gi|17737937|ref|NP_524337.1| rosy [Drosophila melanogaster]
gi|24583971|ref|NP_609592.1| CG15483 [Drosophila melanogaster]
gi|24664918|ref|NP_648820.1| CG17026 [Drosophila melanogaster]
gi|21356141|ref|NP_648408.1| CG11811 [Drosophila melanogaster]
gi|24762577|ref|NP_523839.2| dopamine N acetyltransferase, isoform A [Drosophila melanogaster]
gi|24651554|ref|NP_524601.2| alkaline phosphatase 4, isoform A [Drosophila melanogaster]
gi|24651529|ref|NP_651833.1| CG15547 [Drosophila melanogaster]
gi|28572004|ref|NP_788764.1| triose phosphate isomerase, isoform A [Drosophila melanogaster]
gi|24651139|ref|NP_651725.1| CG12068 [Drosophila melanogaster]
gi|21356033|ref|NP_650918.1| CG17273 [Drosophila melanogaster]
gi|221459889|ref|NP_733206.3| DNA polymerase alpha 73kD [Drosophila melanogaster]
gi|24640986|ref|NP_727407.1| alpha mannosidase I, isoform J [Drosophila melanogaster]
gi|24666334|ref|NP_730342.1| CG4174, isoform A [Drosophila melanogaster]
gi|24650965|ref|NP_733274.1| Vha100-1, isoform B [Drosophila melanogaster]
gi|5835234|ref|NP_008277.1|ND2_10704 NADH dehydrogenase subunit 2 [Drosophila melanogaster]
gi|24664312|ref|NP_648721.1| CG17173 [Drosophila melanogaster]
gi|17137330|ref|NP_477231.1| tout-velu [Drosophila melanogaster]
gi|24582744|ref|NP_609197.2| CG8349 [Drosophila melanogaster]
gi|18859837|ref|NP_573109.1| CG3415 [Drosophila melanogaster]
gi|19921652|ref|NP_610168.1| CG10396 [Drosophila melanogaster]
gi|18859875|ref|NP_573000.1| CG5599 [Drosophila melanogaster]
gi|21356751|ref|NP_650124.1| CG6962 [Drosophila melanogaster]
gi|24640988|ref|NP_511105.2| alpha mannosidase I, isoform K [Drosophila melanogaster]
gi|45550974|ref|NP_723790.2| phosphoethanolamine cytidylyltransferase, isoform D [Drosophila melanogaster]
gi|24658744|ref|NP_611729.2| PIP5K59B, isoform A [Drosophila melanogaster]
gi|17137292|ref|NP_477212.1| adenosine 2, isoform A [Drosophila melanogaster]
gi|17647957|ref|NP_523853.1| sialyltransferase, isoform B [Drosophila melanogaster]
gi|24584982|ref|NP_609882.1| CG10178 [Drosophila melanogaster]
gi|19920968|ref|NP_609248.1| CG9314 [Drosophila melanogaster]
gi|20129969|ref|NP_610900.1| CG13340 [Drosophila melanogaster]
gi|28574115|ref|NP_609336.3| CG4747 [Drosophila melanogaster]
gi|24650478|ref|NP_651523.1| CG17191 [Drosophila melanogaster]
gi|28574119|ref|NP_477478.4| selenophosphate synthetase 2, isoform A [Drosophila melanogaster]
gi|17647877|ref|NP_523706.1| RNA polymerase III 128kD subunit [Drosophila melanogaster]
gi|17136648|ref|NP_476821.1| tamas [Drosophila melanogaster]
gi|24580572|ref|NP_722612.1| CG11455, isoform A [Drosophila melanogaster]
gi|24658602|ref|NP_647985.1| bifunctional phosphopantetheine adenylyltransferase - Dephospho-CoA kinase [Drosophila melanogaster]
gi|78706922|ref|NP_001027266.1| alcohol dehydrogenase, isoform C [Drosophila melanogaster]
gi|21356415|ref|NP_649211.1| CG5618, isoform A [Drosophila melanogaster]
gi|24649202|ref|NP_651120.1| CG6726, isoform A [Drosophila melanogaster]
gi|24645208|ref|NP_649846.2| skpA associated protein, isoform A [Drosophila melanogaster]
gi|24580972|ref|NP_722745.1| glutamate oxaloacetate transaminase 2, isoform B [Drosophila melanogaster]
gi|24586460|ref|NP_724636.1| CG11198, isoform B [Drosophila melanogaster]
gi|21356001|ref|NP_652035.1| lethal (2) 06225, isoform A [Drosophila melanogaster]
gi|21356339|ref|NP_648624.1| CG11255, isoform A [Drosophila melanogaster]
gi|24651430|ref|NP_733378.1| prolyl-4-hydroxylase-alpha NE2 [Drosophila melanogaster]
gi|21355857|ref|NP_649894.1| CG9362 [Drosophila melanogaster]
gi|24640268|ref|NP_572371.1| CG4586 [Drosophila melanogaster]
gi|24667040|ref|NP_730460.1| PAPS synthetase, isoform D [Drosophila melanogaster]
gi|18859741|ref|NP_572774.1| CG1492 [Drosophila melanogaster]
gi|24649460|ref|NP_732922.1| glutamate dehydrogenase, isoform B [Drosophila melanogaster]
gi|24645835|ref|NP_652620.1| Ugt86Di [Drosophila melanogaster]
gi|45550736|ref|NP_650047.3| succinate dehydrogenase C [Drosophila melanogaster]
gi|21356275|ref|NP_651353.1| CG11851 [Drosophila melanogaster]
gi|24649468|ref|NP_732925.1| Glutamyl-prolyl-tRNA synthetase, isoform B [Drosophila melanogaster]
gi|24668577|ref|NP_649394.1| CG11426 [Drosophila melanogaster]
gi|28573161|ref|NP_476697.3| polychaetoid, isoform B [Drosophila melanogaster]
gi|24581316|ref|NP_722867.1| CG17224, isoform A [Drosophila melanogaster]
gi|24653819|ref|NP_725449.1| CG8102, isoform A [Drosophila melanogaster]
gi|21357745|ref|NP_651617.1| Glutamine:fructose-6-phosphate aminotransferase 2 [Drosophila melanogaster]
gi|17647809|ref|NP_523676.1| phosphofructokinase, isoform A [Drosophila melanogaster]
gi|22024248|ref|NP_611694.2| Ugt58Fa [Drosophila melanogaster]
gi|24662306|ref|NP_648409.1| CG6463 [Drosophila melanogaster]
gi|24639746|ref|NP_726947.1| lethal (1) G0334, isoform B [Drosophila melanogaster]
gi|24666073|ref|NP_649006.2| adenosine deaminase-related growth factor B [Drosophila melanogaster]
gi|24652290|ref|NP_652397.1| CG2249, isoform A [Drosophila melanogaster]
gi|24665282|ref|NP_648888.1| CG4729, isoform A [Drosophila melanogaster]
gi|24583650|ref|NP_523544.2| homogentisate 1,2-dioxygenase [Drosophila melanogaster]
gi|18858153|ref|NP_572355.1| CG4542, isoform A [Drosophila melanogaster]
gi|28573826|ref|NP_788348.1| CG33156, isoform C [Drosophila melanogaster]
gi|5835239|ref|NP_008282.1|COX3_10704 cytochrome c oxidase subunit III [Drosophila melanogaster]
gi|24658076|ref|NP_611669.1| Mes4, isoform A [Drosophila melanogaster]
gi|24643719|ref|NP_728423.1| sluggish A, isoform D [Drosophila melanogaster]
gi|24652571|ref|NP_724982.1| CG30016 [Drosophila melanogaster]
gi|24639292|ref|NP_569984.2| CG3621 [Drosophila melanogaster]
gi|24664922|ref|NP_648821.1| CG17029 [Drosophila melanogaster]
gi|21355149|ref|NP_647976.1| CG10592 [Drosophila melanogaster]
gi|24654571|ref|NP_611257.1| CG6401 [Drosophila melanogaster]
gi|24653162|ref|NP_725215.1| no extended memory, isoform E [Drosophila melanogaster]
gi|24642035|ref|NP_572976.1| CG12539 [Drosophila melanogaster]
gi|20129279|ref|NP_609046.1| CG11015 [Drosophila melanogaster]
gi|17136334|ref|NP_476637.1| adenine phosphoribosyltransferase [Drosophila melanogaster]
gi|24645851|ref|NP_652621.1| Ugt86Dh [Drosophila melanogaster]
gi|17137280|ref|NP_477206.1| skittles [Drosophila melanogaster]
gi|24645328|ref|NP_731340.1| CG8129, isoform A [Drosophila melanogaster]
gi|21356377|ref|NP_650840.1| Arc42 [Drosophila melanogaster]
gi|21358151|ref|NP_649674.1| CG1315 [Drosophila melanogaster]
gi|24640215|ref|NP_651967.2| COQ7 [Drosophila melanogaster]
gi|24668302|ref|NP_649346.1| CG11249 [Drosophila melanogaster]
gi|24650054|ref|NP_651391.1| CG11909 [Drosophila melanogaster]
gi|24639926|ref|NP_572245.1| CG3160 [Drosophila melanogaster]
gi|17137626|ref|NP_477405.1| inos [Drosophila melanogaster]
gi|17136286|ref|NP_476614.1| lace [Drosophila melanogaster]
gi|24647458|ref|NP_732147.1| dihydrofolate reductase, isoform A [Drosophila melanogaster]
gi|24585213|ref|NP_609963.1| CG16771 [Drosophila melanogaster]
gi|24646207|ref|NP_650163.2| CG4860 [Drosophila melanogaster]
gi|24651477|ref|NP_733395.1| prolyl-4-hydroxylase-alpha PV [Drosophila melanogaster]
gi|24762545|ref|NP_726415.1| CG3209, isoform B [Drosophila melanogaster]
gi|24653962|ref|NP_725504.1| CG30093 [Drosophila melanogaster]
gi|24648116|ref|NP_524400.2| pyrroline 5-carboyxlate reductase [Drosophila melanogaster]
gi|24647881|ref|NP_650696.1| CG7998 [Drosophila melanogaster]
gi|24643715|ref|NP_523433.2| sluggish A, isoform E [Drosophila melanogaster]
gi|24653196|ref|NP_725228.1| diacyl glycerol kinase epsilon [Drosophila melanogaster]
gi|17738043|ref|NP_524402.1| ATP synthase, subunit d, isoform A [Drosophila melanogaster]
gi|24586638|ref|NP_724697.1| CG30354 [Drosophila melanogaster]
gi|17737825|ref|NP_524266.1| alpha-Esterase-4 [Drosophila melanogaster]
gi|20129455|ref|NP_609500.1| Palmitoyl-protein thioesterase 2 [Drosophila melanogaster]
gi|24650914|ref|NP_651656.1| strictosidine synthase-like 2 [Drosophila melanogaster]
gi|24668194|ref|NP_649328.1| CG7181 [Drosophila melanogaster]
gi|62472151|ref|NP_001014581.1| GlcAT-P, isoform C [Drosophila melanogaster]
gi|19921562|ref|NP_610001.1| fructose-1,6-bisphosphatase, isoform A [Drosophila melanogaster]
gi|45550998|ref|NP_724223.2| fructose-1,6-bisphosphatase, isoform B [Drosophila melanogaster]
gi|24581345|ref|NP_647613.1| v(2)k05816 [Drosophila melanogaster]
gi|21356451|ref|NP_649393.1| CG11437 [Drosophila melanogaster]
gi|17137530|ref|NP_477348.1| sorbitol dehydrogenase 1 [Drosophila melanogaster]
gi|24586458|ref|NP_610342.1| CG11198, isoform A [Drosophila melanogaster]
gi|21357575|ref|NP_647621.1| CTP:phosphocholine cytidylyltransferase 1, isoform A [Drosophila melanogaster]
gi|19920542|ref|NP_608636.1| glutamate oxaloacetate transaminase 2, isoform C [Drosophila melanogaster]
gi|78706914|ref|NP_001027262.1| DNA polymerase gamma 35kD [Drosophila melanogaster]
gi|24653158|ref|NP_725213.1| no extended memory, isoform D [Drosophila melanogaster]
gi|24641671|ref|NP_572853.1| CG4351 [Drosophila melanogaster]
gi|21358379|ref|NP_647990.1| CG5537 [Drosophila melanogaster]
gi|21358587|ref|NP_650632.1| CG5840, isoform A [Drosophila melanogaster]
gi|19922384|ref|NP_611127.1| CG7848 [Drosophila melanogaster]
gi|17985995|ref|NP_536784.1| cricklet [Drosophila melanogaster]
gi|24642900|ref|NP_728116.1| CG32495, isoform B [Drosophila melanogaster]
gi|24645841|ref|NP_652622.2| Ugt86Dg [Drosophila melanogaster]
gi|28571814|ref|NP_524448.3| pyruvate kinase, isoform A [Drosophila melanogaster]
gi|20304107|ref|NP_611522.1| Ipk1, isoform A [Drosophila melanogaster]
gi|24640423|ref|NP_572414.1| CG10932 [Drosophila melanogaster]
gi|21357303|ref|NP_649295.1| CG9389 [Drosophila melanogaster]
gi|21358171|ref|NP_651672.1| Vha100-1, isoform E [Drosophila melanogaster]
gi|24643717|ref|NP_728422.1| sluggish A, isoform A [Drosophila melanogaster]
gi|19920764|ref|NP_608938.1| oscillin, isoform A [Drosophila melanogaster]
gi|17647727|ref|NP_523496.1| neuroligin [Drosophila melanogaster]
gi|21355963|ref|NP_652032.1| Sphingosine-1-phosphate lyase, isoform A [Drosophila melanogaster]
gi|24654573|ref|NP_728486.1| glycerol kinase, isoform B [Drosophila melanogaster]
gi|24650122|ref|NP_651416.1| CG5028, isoform A [Drosophila melanogaster]
gi|85724746|ref|NP_001033805.1| CG17471, isoform B [Drosophila melanogaster]
gi|17737819|ref|NP_524262.1| alpha-Esterase-6 [Drosophila melanogaster]
gi|24645354|ref|NP_524291.2| alpha mannosidase II [Drosophila melanogaster]
gi|24656262|ref|NP_647749.2| polypeptide GalNAc transferase 6, isoform A [Drosophila melanogaster]
gi|21355883|ref|NP_649242.1| CG4825 [Drosophila melanogaster]
gi|78707188|ref|NP_001027401.1| CG18003, isoform B [Drosophila melanogaster]
gi|24657474|ref|NP_728975.1| hexosaminidase 1, isoform D [Drosophila melanogaster]
gi|17137578|ref|NP_477378.1| thiolase [Drosophila melanogaster]
gi|24640126|ref|NP_572319.2| knockdown, isoform A [Drosophila melanogaster]
gi|221513548|ref|NP_649376.3| CG7140 [Drosophila melanogaster]
gi|21358593|ref|NP_650356.1| CG3321, isoform A [Drosophila melanogaster]
gi|21358309|ref|NP_651801.1| prolyl-4-hydroxylase-alpha SG2, isoform A [Drosophila melanogaster]
gi|20128937|ref|NP_570008.1| CG8310 [Drosophila melanogaster]
gi|24649212|ref|NP_651124.1| CG6738 [Drosophila melanogaster]
gi|24640557|ref|NP_511083.1| NADH:ubiquinone reductase 75kD subunit precursor, isoform A [Drosophila melanogaster]
gi|24649759|ref|NP_651280.1| Rpb10 [Drosophila melanogaster]
gi|17137420|ref|NP_477281.1| aminolevulinate synthase [Drosophila melanogaster]
gi|24586591|ref|NP_610381.1| CG8693 [Drosophila melanogaster]
gi|17137258|ref|NP_477193.1| wunen, isoform A [Drosophila melanogaster]
gi|24585143|ref|NP_724164.1| dopa decarboxylase, isoform B [Drosophila melanogaster]
gi|24584723|ref|NP_652627.2| Ugt36Bc, isoform A [Drosophila melanogaster]
gi|17530899|ref|NP_511124.1| RNA polymerase II 215kD subunit [Drosophila melanogaster]
gi|24667125|ref|NP_730474.1| CMP-sialic acid synthase [Drosophila melanogaster]
gi|24649283|ref|NP_651140.1| CG4434 [Drosophila melanogaster]
gi|24640542|ref|NP_572463.1| stardust, isoform B [Drosophila melanogaster]
gi|24581591|ref|NP_722962.1| CG3714, isoform C [Drosophila melanogaster]
gi|17864532|ref|NP_524870.1| fumble, isoform E [Drosophila melanogaster]
gi|20130341|ref|NP_611886.1| CG3253 [Drosophila melanogaster]
gi|5835242|ref|NP_008285.1|ND4_10704 NADH dehydrogenase subunit 4 [Drosophila melanogaster]
gi|20130425|ref|NP_612103.1| lethal (3) 02640 [Drosophila melanogaster]
gi|17137742|ref|NP_477475.1| methyltransferase 2, isoform A [Drosophila melanogaster]
gi|24650971|ref|NP_651673.1| CG14512 [Drosophila melanogaster]
gi|20129399|ref|NP_609285.1| aldehyde dehydrogenase [Drosophila melanogaster]
gi|24585051|ref|NP_524715.2| sterol carrier protein X-related thiolase [Drosophila melanogaster]
gi|17137654|ref|NP_477421.1| enolase, isoform A [Drosophila melanogaster]
gi|24585589|ref|NP_610092.2| CG9249, isoform A [Drosophila melanogaster]
gi|24661888|ref|NP_729540.1| ATP synthase, subunit b, isoform B [Drosophila melanogaster]
gi|24663633|ref|NP_729863.1| CG11255, isoform B [Drosophila melanogaster]
gi|17737445|ref|NP_523663.1| phosphoglucose isomerase, isoform A [Drosophila melanogaster]
gi|21355443|ref|NP_649498.1| CG1129, isoform A [Drosophila melanogaster]
gi|24651016|ref|NP_651688.1| CG11951 [Drosophila melanogaster]
gi|24640697|ref|NP_511092.2| retinal degeneration A, isoform A [Drosophila melanogaster]
gi|19922786|ref|NP_611738.1| CG3788 [Drosophila melanogaster]
gi|24639744|ref|NP_726946.1| lethal (1) G0334, isoform D [Drosophila melanogaster]
gi|19920618|ref|NP_608737.1| alpha4GT1 [Drosophila melanogaster]
gi|24650943|ref|NP_733266.1| CG11876, isoform B [Drosophila melanogaster]
gi|21356231|ref|NP_651963.1| sucb, isoform A [Drosophila melanogaster]
gi|24653722|ref|NP_610992.2| CG10202 [Drosophila melanogaster]
gi|17864662|ref|NP_524991.1| wunen-2 [Drosophila melanogaster]
gi|21356737|ref|NP_651408.1| succinic semialdehyde dehydrogenase, isoform A [Drosophila melanogaster]
gi|28571135|ref|NP_788884.1| tyramine beta hydroxylase [Drosophila melanogaster]
gi|24640177|ref|NP_572339.1| lethal (1) G0255, isoform A [Drosophila melanogaster]
gi|17136246|ref|NP_476594.1| infertile crescent [Drosophila melanogaster]
gi|24655555|ref|NP_647655.1| CG7995, isoform A [Drosophila melanogaster]
gi|24666539|ref|NP_649075.1| CG14077 [Drosophila melanogaster]
gi|24643721|ref|NP_728424.1| sluggish A, isoform B [Drosophila melanogaster]
gi|161076234|ref|NP_001015157.2| Glutamine:fructose-6-phosphate aminotransferase 1, isoform A [Drosophila melanogaster]
gi|24586301|ref|NP_610298.2| CG30499 [Drosophila melanogaster]
gi|24658292|ref|NP_647958.1| CG4769 [Drosophila melanogaster]
gi|20544156|ref|NP_597678.1| fumble, isoform B [Drosophila melanogaster]
gi|24655123|ref|NP_611348.1| CG5493 [Drosophila melanogaster]
gi|24654046|ref|NP_725534.1| glutamate oxaloacetate transaminase 1, isoform B [Drosophila melanogaster]
gi|24638768|ref|NP_726632.1| ATP synthase-beta, isoform B [Drosophila melanogaster]
gi|24638878|ref|NP_726672.1| CG17896, isoform A [Drosophila melanogaster]
gi|24645593|ref|NP_649978.1| CG5361 [Drosophila melanogaster]
gi|17136594|ref|NP_476788.1| black [Drosophila melanogaster]
gi|24666497|ref|NP_730369.1| CG3961, isoform A [Drosophila melanogaster]
gi|24641298|ref|NP_572717.1| sphingosine kinase 1, isoform A [Drosophila melanogaster]
gi|24662789|ref|NP_648485.1| CG6083 [Drosophila melanogaster]
gi|21356589|ref|NP_652046.1| CG11899 [Drosophila melanogaster]
gi|5835238|ref|NP_008281.1|ATP6_10704 ATP synthase F0 subunit 6 [Drosophila melanogaster]
gi|24583360|ref|NP_477223.2| S-adenosylmethionine decarboxylase, isoform A [Drosophila melanogaster]
gi|24582741|ref|NP_609195.1| CG8360, isoform A [Drosophila melanogaster]
gi|17136796|ref|NP_476908.1| vacuolar H[+]-ATPase 55kD B subunit, isoform B [Drosophila melanogaster]
gi|24665543|ref|NP_730201.1| CG9674, isoform B [Drosophila melanogaster]
gi|24646671|ref|NP_524345.2| adenosine deaminase-related growth factor D [Drosophila melanogaster]
gi|21355243|ref|NP_648985.1| CG7580 [Drosophila melanogaster]
gi|85726355|ref|NP_523627.3| phospholipase D, isoform D [Drosophila melanogaster]
gi|24667959|ref|NP_524196.2| acetyl coenzyme A synthase, isoform B [Drosophila melanogaster]
gi|24656835|ref|NP_647814.1| CG12014 [Drosophila melanogaster]
gi|24660393|ref|NP_523963.2| henna, isoform A [Drosophila melanogaster]
gi|24645648|ref|NP_649989.1| CG3999 [Drosophila melanogaster]
gi|24651757|ref|NP_651896.1| CG2118, isoform A [Drosophila melanogaster]
gi|21356105|ref|NP_649225.1| CG11796, isoform B [Drosophila melanogaster]
gi|17737897|ref|NP_524311.1| sorbitol dehydrogenase-2 [Drosophila melanogaster]
gi|21356607|ref|NP_650582.1| CG3534 [Drosophila melanogaster]
gi|21357469|ref|NP_647772.1| CG1291 [Drosophila melanogaster]
gi|24586427|ref|NP_724624.1| CG30381, isoform A [Drosophila melanogaster]
gi|78707210|ref|NP_001027412.1| CG33671 [Drosophila melanogaster]
gi|24652512|ref|NP_724960.1| CG11883, isoform A [Drosophila melanogaster]
gi|24582589|ref|NP_609142.1| CG7211 [Drosophila melanogaster]
gi|24650752|ref|NP_733237.1| CG5508, isoform C [Drosophila melanogaster]
gi|18079297|ref|NP_524848.1| hexokinase A, isoform A [Drosophila melanogaster]
gi|24582034|ref|NP_723121.1| CG31644 [Drosophila melanogaster]
gi|45551845|ref|NP_731186.2| CG31472, isoform A [Drosophila melanogaster]
gi|24663005|ref|NP_648523.1| CG5718 [Drosophila melanogaster]
gi|24667510|ref|NP_730536.1| CG11796, isoform A [Drosophila melanogaster]
gi|24585062|ref|NP_724138.1| CG10602, isoform B [Drosophila melanogaster]
gi|19922860|ref|NP_611855.1| CG3803 [Drosophila melanogaster]
gi|21357007|ref|NP_650724.1| CG7685 [Drosophila melanogaster]
gi|24666354|ref|NP_730347.1| CG32199 [Drosophila melanogaster]
gi|5835235|ref|NP_008278.1|COX1_10704 cytochrome c oxidase subunit I [Drosophila melanogaster]
gi|19922262|ref|NP_610977.1| adenosine deaminase-related growth factor E [Drosophila melanogaster]
gi|24667200|ref|NP_649180.1| CG7335 [Drosophila melanogaster]
gi|19921980|ref|NP_610598.1| CG11883, isoform B [Drosophila melanogaster]
gi|24655088|ref|NP_725802.1| phosphoenolpyruvate carboxykinase, isoform B [Drosophila melanogaster]
gi|24645119|ref|NP_731264.1| CG8036, isoform D [Drosophila melanogaster]
gi|19920978|ref|NP_609258.1| core 1 galactosyltransferase A, isoform B [Drosophila melanogaster]
gi|24649830|ref|NP_733057.1| CG31381 [Drosophila melanogaster]
gi|24662903|ref|NP_729745.1| phosphotidylinositol 3 kinase 68D, isoform B [Drosophila melanogaster]
gi|24639786|ref|NP_572198.1| CG6903 [Drosophila melanogaster]
gi|24639279|ref|NP_476860.2| phosphogluconate dehydrogenase [Drosophila melanogaster]
gi|20129993|ref|NP_610974.1| CG10131 [Drosophila melanogaster]
gi|17647209|ref|NP_523790.1| brother of tout-velu [Drosophila melanogaster]
gi|17648097|ref|NP_523607.1| UDP-glycosyltransferase 37a1 [Drosophila melanogaster]
gi|17864588|ref|NP_524910.1| RNA polymerase II 18kD subunit [Drosophila melanogaster]
gi|24667298|ref|NP_649197.1| CG6951, isoform A [Drosophila melanogaster]
gi|21355551|ref|NP_651987.1| Vha36 [Drosophila melanogaster]
gi|85725184|ref|NP_001034032.1| CG4174, isoform B [Drosophila melanogaster]
gi|18859883|ref|NP_573287.1| CG6106 [Drosophila melanogaster]
gi|24582400|ref|NP_523497.2| adenosine 3, isoform A [Drosophila melanogaster]
gi|19920794|ref|NP_608987.1| CG9140 [Drosophila melanogaster]
gi|28572006|ref|NP_788765.1| triose phosphate isomerase, isoform B [Drosophila melanogaster]
gi|78707232|ref|NP_001027423.1| Menl-2, isoform C [Drosophila melanogaster]
gi|19922660|ref|NP_611538.1| CG9350 [Drosophila melanogaster]
gi|24641071|ref|NP_727441.1| raspberry, isoform A [Drosophila melanogaster]
gi|24643350|ref|NP_523411.1| zwischenferment, isoform A [Drosophila melanogaster]
gi|24645849|ref|NP_652619.1| Ugt86Dj [Drosophila melanogaster]
gi|24644927|ref|NP_649749.2| CG2846 [Drosophila melanogaster]
gi|21355833|ref|NP_649886.1| CG8129, isoform B [Drosophila melanogaster]
gi|17737775|ref|NP_524237.1| vacuolar H[+]-ATPase 26kD E subunit, isoform B [Drosophila melanogaster]
gi|17864244|ref|NP_524675.1| phosphogluconate mutase [Drosophila melanogaster]
gi|24657185|ref|NP_523914.2| glutamic acid decarboxylase 1, isoform A [Drosophila melanogaster]
gi|24661038|ref|NP_729394.1| CG32351 [Drosophila melanogaster]
gi|78706702|ref|NP_001027154.1| CG18749 [Drosophila melanogaster]
gi|85725200|ref|NP_001034040.1| CG8147, isoform B [Drosophila melanogaster]
gi|24655343|ref|NP_725837.1| Vha100-3 [Drosophila melanogaster]
gi|24662688|ref|NP_729706.1| Vha16-3 [Drosophila melanogaster]
gi|24583722|ref|NP_609515.1| CG12602 [Drosophila melanogaster]
gi|24585488|ref|NP_610054.1| CG9319 [Drosophila melanogaster]
gi|24660856|ref|NP_729367.1| isocitrate dehydrogenase, isoform D [Drosophila melanogaster]
gi|24648688|ref|NP_650962.1| CG5919, isoform A [Drosophila melanogaster]
gi|24581865|ref|NP_608906.2| polypeptide GalNAc transferase 5, isoform A [Drosophila melanogaster]
gi|24581944|ref|NP_723086.1| CG31648 [Drosophila melanogaster]
gi|28573964|ref|NP_523651.3| cinnabar [Drosophila melanogaster]
gi|24640503|ref|NP_525005.2| Glutamate-cysteine ligase catalytic subunit, isoform A [Drosophila melanogaster]
mTOR
gi|281362421|ref|NP_001163710.1| 4EHP, isoform B [Drosophila melanogaster]
gi|221460588|ref|NP_001138129.1| similar, isoform B [Drosophila melanogaster]
gi|161075907|ref|NP_001104350.1| rolled, isoform A [Drosophila melanogaster]
gi|161075903|ref|NP_001104348.1| rolled, isoform F [Drosophila melanogaster]
gi|161075901|ref|NP_001015121.2| rolled, isoform B [Drosophila melanogaster]
gi|45551493|ref|NP_728471.2| protein kinase 61C, isoform D [Drosophila melanogaster]
gi|62862344|ref|NP_001015319.1| eukaryotic initiation factor 4B, isoform B [Drosophila melanogaster]
gi|62862346|ref|NP_001015320.1| eukaryotic initiation factor 4B, isoform E [Drosophila melanogaster]
gi|62862350|ref|NP_001015322.1| eukaryotic initiation factor 4B, isoform D [Drosophila melanogaster]
gi|62862348|ref|NP_001015321.1| eukaryotic initiation factor 4B, isoform A [Drosophila melanogaster]
gi|28571523|ref|NP_730950.2| rheb, isoform A [Drosophila melanogaster]
gi|24654504|ref|NP_728474.1| protein kinase 61C, isoform B [Drosophila melanogaster]
gi|56317631|ref|NP_732113.3| Akt1, isoform C [Drosophila melanogaster]
gi|17137398|ref|NP_477270.1| Pi3K21B [Drosophila melanogaster]
gi|24643213|ref|NP_573371.1| rapamycin-insensitive companion of Tor [Drosophila melanogaster]
gi|21358043|ref|NP_650302.1| lkb1, isoform B [Drosophila melanogaster]
gi|24661542|ref|NP_729480.1| eukaryotic initiation factor 4E, isoform C [Drosophila melanogaster]
gi|24660746|ref|NP_648194.1| eIF4E-3 [Drosophila melanogaster]
gi|17647657|ref|NP_524117.1| Mo25 [Drosophila melanogaster]
gi|24659492|ref|NP_648052.1| eIF4E-4 [Drosophila melanogaster]
gi|24651293|ref|NP_524584.2| similar, isoform A [Drosophila melanogaster]
gi|281366161|ref|NP_001163433.1| Autophagy-specific gene 1, isoform B [Drosophila melanogaster]
gi|18858099|ref|NP_572572.1| CG3004 [Drosophila melanogaster]
gi|24654489|ref|NP_525121.2| protein kinase 61C, isoform A [Drosophila melanogaster]
gi|17137642|ref|NP_477415.1| Tsc1 [Drosophila melanogaster]
gi|17864468|ref|NP_524829.1| eukaryotic initiation factor 4E, isoform B [Drosophila melanogaster]
gi|17137472|ref|NP_477313.1| SNF1A/AMP-activated protein kinase, isoform A [Drosophila melanogaster]
gi|17737290|ref|NP_511073.1| ribosomal protein S6, isoform B [Drosophila melanogaster]
gi|17864562|ref|NP_524891.1| target of rapamycin [Drosophila melanogaster]
gi|24658719|ref|NP_523941.2| RPS6-p70-protein kinase [Drosophila melanogaster]
gi|21358005|ref|NP_651654.1| eIF4E-6 [Drosophila melanogaster]
gi|62861950|ref|NP_001015122.1| rolled, isoform C [Drosophila melanogaster]
gi|24640437|ref|NP_727213.1| ribosomal protein S6, isoform A [Drosophila melanogaster]
gi|24640048|ref|NP_572294.1| raptor [Drosophila melanogaster]
gi|21355829|ref|NP_649882.1| CG8866, isoform B [Drosophila melanogaster]
gi|21356197|ref|NP_650902.1| Pi3K92E, isoform A [Drosophila melanogaster]
gi|24645306|ref|NP_731331.1| CG8866, isoform A [Drosophila melanogaster]
gi|24654485|ref|NP_728470.1| protein kinase 61C, isoform C [Drosophila melanogaster]
gi|24643817|ref|NP_523437.2| RPS6-protein kinase-II [Drosophila melanogaster]
gi|17737673|ref|NP_524177.1| gigas [Drosophila melanogaster]
gi|24647358|ref|NP_732114.1| Akt1, isoform A [Drosophila melanogaster]
gi|24663470|ref|NP_648601.1| Autophagy-specific gene 1, isoform A [Drosophila melanogaster]
gi|28572078|ref|NP_788729.1| 4EHP, isoform A [Drosophila melanogaster]
Neuroactive ligand receptor interaction
gi|281361751|ref|NP_001163607.1| dopamine receptor, isoform C [Drosophila melanogaster]
gi|281363718|ref|NP_001163201.1| serotonin receptor 1B, isoform C [Drosophila melanogaster]
gi|221379236|ref|NP_477007.2| dopamine receptor, isoform B [Drosophila melanogaster]
gi|221330421|ref|NP_001137708.1| serotonin receptor 1B, isoform B [Drosophila melanogaster]
gi|221330059|ref|NP_724683.2| mangetout, isoform F [Drosophila melanogaster]
gi|221330057|ref|NP_610386.2| mangetout, isoform E [Drosophila melanogaster]
gi|221330055|ref|NP_001137619.1| mangetout, isoform D [Drosophila melanogaster]
gi|161077937|ref|NP_001097021.1| CCK-like receptor at 17D1 [Drosophila melanogaster]
gi|116007176|ref|NP_001036283.1| bazooka, isoform B [Drosophila melanogaster]
gi|45552515|ref|NP_995780.1| mangetout, isoform C [Drosophila melanogaster]
gi|45552233|ref|NP_995639.1| Gonadotropin-releasing hormone receptor, isoform C [Drosophila melanogaster]
gi|17864132|ref|NP_524599.1| serotonin receptor 7 [Drosophila melanogaster]
gi|24762610|ref|NP_726440.1| muscarinic acetylcholine receptor 60C, isoform A [Drosophila melanogaster]
gi|17986085|ref|NP_523692.1| etaTrypsin [Drosophila melanogaster]
gi|17648133|ref|NP_523691.1| zetaTrypsin [Drosophila melanogaster]
gi|24638732|ref|NP_524639.2| metabotropic glutamate receptor [Drosophila melanogaster]
gi|24642734|ref|NP_523383.2| bazooka, isoform A [Drosophila melanogaster]
gi|24650115|ref|NP_733115.1| Lgr3 [Drosophila melanogaster]
gi|19920472|ref|NP_608531.1| CG2789 [Drosophila melanogaster]
gi|24652708|ref|NP_725034.1| gammaTrypsin [Drosophila melanogaster]
gi|17933738|ref|NP_525112.1| epsilonTrypsin [Drosophila melanogaster]
gi|78707343|ref|NP_523789.3| serotonin receptor 1B, isoform A [Drosophila melanogaster]
gi|24762612|ref|NP_523844.2| muscarinic acetylcholine receptor 60C, isoform B [Drosophila melanogaster]
gi|24648798|ref|NP_732658.1| metabotropic GABA-B receptor subtype 2, isoform A [Drosophila melanogaster]
gi|24644257|ref|NP_730940.1| NMDA receptor 1 [Drosophila melanogaster]
gi|28571531|ref|NP_524245.3| neuropeptide F receptor [Drosophila melanogaster]
gi|17136614|ref|NP_476802.1| serotonin receptor 1A, isoform A [Drosophila melanogaster]
gi|17136562|ref|NP_476771.1| alphaTrypsin [Drosophila melanogaster]
gi|161077941|ref|NP_001097023.1| CCK-like receptor at 17D3 [Drosophila melanogaster]
gi|17738103|ref|NP_524438.1| metabotropic GABA-B receptor subtype 2, isoform B [Drosophila melanogaster]
gi|24644966|ref|NP_649764.1| CG7918 [Drosophila melanogaster]
gi|17864278|ref|NP_524700.1| allatostatin receptor [Drosophila melanogaster]
gi|24647764|ref|NP_524393.2| Fsh-Tsh-like receptor, isoform A [Drosophila melanogaster]
gi|24653339|ref|NP_725278.1| diuretic hormone 31 receptor 1 [Drosophila melanogaster]
gi|17137594|ref|NP_477387.1| Gonadotropin-releasing hormone receptor, isoform A [Drosophila melanogaster]
gi|17986087|ref|NP_523693.1| thetaTrypsin [Drosophila melanogaster]
gi|24584378|ref|NP_523569.2| metabotropic GABA-B receptor subtype 1 [Drosophila melanogaster]
gi|17986089|ref|NP_523695.1| iotaTrypsin [Drosophila melanogaster]
gi|17737675|ref|NP_524176.1| neuropeptide F-like receptor 76F [Drosophila melanogaster]
gi|24652706|ref|NP_524904.1| betaTrypsin [Drosophila melanogaster]
gi|19922026|ref|NP_610673.1| lambdaTry [Drosophila melanogaster]
gi|24582982|ref|NP_523518.2| trypsin 29F [Drosophila melanogaster]
gi|20129987|ref|NP_610960.1| diuretic hormone 44 receptor 1 [Drosophila melanogaster]
Notch
gi|221513274|ref|NP_001137988.1| presenilin, isoform C [Drosophila melanogaster]
gi|62472511|ref|NP_001014617.1| C-terminal binding protein, isoform E [Drosophila melanogaster]
gi|45549234|ref|NP_524527.3| serrate [Drosophila melanogaster]
gi|45553551|ref|NP_996298.1| groucho, isoform E [Drosophila melanogaster]
gi|45553509|ref|NP_996291.1| nicastrin, isoform B [Drosophila melanogaster]
gi|45552615|ref|NP_995831.1| mastermind, isoform C [Drosophila melanogaster]
gi|45552066|ref|NP_788401.2| presenilin enhancer [Drosophila melanogaster]
gi|24640145|ref|NP_511064.2| deltex [Drosophila melanogaster]
gi|24641270|ref|NP_727517.1| dishevelled, isoform B [Drosophila melanogaster]
gi|24648467|ref|NP_732535.1| hairless, isoform B [Drosophila melanogaster]
gi|24583043|ref|NP_523523.2| numb, isoform A [Drosophila melanogaster]
gi|17137388|ref|NP_477264.1| delta, isoform A [Drosophila melanogaster]
gi|24639454|ref|NP_476859.2| notch [Drosophila melanogaster]
gi|24640865|ref|NP_524642.2| nejire [Drosophila melanogaster]
gi|17737687|ref|NP_524184.1| presenilin, isoform A [Drosophila melanogaster]
gi|24657891|ref|NP_647918.2| Rpd3 [Drosophila melanogaster]
gi|24583045|ref|NP_723460.1| numb, isoform B [Drosophila melanogaster]
gi|20129183|ref|NP_608710.1| anterior pharynx defective 1 [Drosophila melanogaster]
gi|24648463|ref|NP_732533.1| hairless, isoform A [Drosophila melanogaster]
gi|24667500|ref|NP_730535.1| presenilin, isoform B [Drosophila melanogaster]
gi|24663348|ref|NP_648586.2| pcaf [Drosophila melanogaster]
gi|24646446|ref|NP_524336.2| C-terminal binding protein, isoform A [Drosophila melanogaster]
gi|24650235|ref|NP_733133.1| groucho, isoform A [Drosophila melanogaster]
gi|17136726|ref|NP_476868.1| suppressor of hairless [Drosophila melanogaster]
gi|24649805|ref|NP_651297.2| nicastrin, isoform A [Drosophila melanogaster]
gi|24641268|ref|NP_511118.2| dishevelled, isoform A [Drosophila melanogaster]
gi|221460524|ref|NP_651759.4| tace, isoform B [Drosophila melanogaster]
gi|24653532|ref|NP_525115.1| mastermind, isoform A [Drosophila melanogaster]
gi|17737703|ref|NP_524191.1| fringe [Drosophila melanogaster]
gi|24651243|ref|NP_733334.1| tace, isoform A [Drosophila melanogaster]
gi|24640727|ref|NP_511093.2| Bx42 [Drosophila melanogaster]
gi|24666524|ref|NP_649072.1| CG6843 [Drosophila melanogaster]
Phagosome
gi|221379301|ref|NP_650406.2| CG7026 [Drosophila melanogaster]
gi|221330856|ref|NP_729034.2| dynein heavy chain 64C, isoform C [Drosophila melanogaster]
gi|221330318|ref|NP_725565.3| vacuolar H[+] ATPase 44kD C subunit, isoform E [Drosophila melanogaster]
gi|221475826|ref|NP_001036369.3| beethoven [Drosophila melanogaster]
gi|221330635|ref|NP_001137771.1| hepatocyte growth factor regulated tyrosine kinase substrate, isoform D [Drosophila melanogaster]
gi|116008116|ref|NP_001036766.1| calnexin 99A, isoform C [Drosophila melanogaster]
gi|56292537|ref|NP_610111.3| CG3305 [Drosophila melanogaster]
gi|45556073|ref|NP_996516.1| Sperm-specific dynein intermediate chain 2 [Drosophila melanogaster]
gi|45551484|ref|NP_728323.2| Sperm-specific dynein intermediate chain 3 [Drosophila melanogaster]
gi|45551995|ref|NP_733276.2| Vha100-1, isoform H [Drosophila melanogaster]
gi|281362792|ref|NP_001163768.1| Vha100-1, isoform I [Drosophila melanogaster]
gi|17137064|ref|NP_477077.1| short wing, isoform B [Drosophila melanogaster]
gi|17933664|ref|NP_524485.1| syntaxin 18 [Drosophila melanogaster]
gi|281363856|ref|NP_001163219.1| actin 57B, isoform C [Drosophila melanogaster]
gi|17865841|ref|NP_524297.1| alpha-Tubulin at 85E [Drosophila melanogaster]
gi|24650963|ref|NP_733273.1| Vha100-1, isoform G [Drosophila melanogaster]
gi|24668198|ref|NP_649327.2| VhaM9.7-2 [Drosophila melanogaster]
gi|24584671|ref|NP_523585.2| vacuolar H[+]-ATPase SFD subunit, isoform A [Drosophila melanogaster]
gi|24584675|ref|NP_723993.1| vacuolar H[+]-ATPase SFD subunit, isoform D [Drosophila melanogaster]
gi|24646955|ref|NP_652010.1| VhaPPA1-1 [Drosophila melanogaster]
gi|17137048|ref|NP_477069.1| short wing, isoform D [Drosophila melanogaster]
gi|24655741|ref|NP_725896.1| beta-Tubulin at 56D, isoform A [Drosophila melanogaster]
gi|17137056|ref|NP_477073.1| short wing, isoform K [Drosophila melanogaster]
gi|17865835|ref|NP_524472.1| Rab-protein 7 [Drosophila melanogaster]
gi|24584673|ref|NP_723992.1| vacuolar H[+]-ATPase SFD subunit, isoform B [Drosophila melanogaster]
gi|17647135|ref|NP_523800.1| actin 57B, isoform A [Drosophila melanogaster]
gi|17137684|ref|NP_477437.1| vacuolar H[+] ATPase G-subunit [Drosophila melanogaster]
gi|24652905|ref|NP_610738.1| CG8860 [Drosophila melanogaster]
gi|17137190|ref|NP_477157.1| calnexin 99A, isoform B [Drosophila melanogaster]
gi|24642539|ref|NP_573131.1| CG9906 [Drosophila melanogaster]
gi|20129479|ref|NP_609595.1| CG5075 [Drosophila melanogaster]
gi|20129819|ref|NP_610470.1| CG8029, isoform B [Drosophila melanogaster]
gi|17137066|ref|NP_477078.1| short wing, isoform E [Drosophila melanogaster]
gi|24583992|ref|NP_523560.2| Vha68-1 [Drosophila melanogaster]
gi|24647548|ref|NP_650578.1| CG14909 [Drosophila melanogaster]
gi|17137068|ref|NP_477079.1| short wing, isoform F [Drosophila melanogaster]
gi|19920362|ref|NP_608337.1| Sec61gamma [Drosophila melanogaster]
gi|24650776|ref|NP_651606.1| beta-Tubulin at 97EF, isoform A [Drosophila melanogaster]
gi|17136612|ref|NP_476801.1| vacuolar H[+] ATPase 16kD subunit, isoform A [Drosophila melanogaster]
gi|24644511|ref|NP_649614.1| CG1076 [Drosophila melanogaster]
gi|24640486|ref|NP_524793.2| myospheroid [Drosophila melanogaster]
gi|18543319|ref|NP_570080.1| VhaAC39 [Drosophila melanogaster]
gi|21355921|ref|NP_647868.1| VhaM9.7-1 [Drosophila melanogaster]
gi|24643462|ref|NP_477075.2| short wing, isoform J [Drosophila melanogaster]
gi|24659396|ref|NP_729172.1| CG32396 [Drosophila melanogaster]
gi|24643455|ref|NP_524670.2| Sperm-specific dynein intermediate chain 1 [Drosophila melanogaster]
gi|21356199|ref|NP_652037.1| Sec61beta [Drosophila melanogaster]
gi|17136856|ref|NP_476950.1| Rac1 [Drosophila melanogaster]
gi|17137058|ref|NP_477074.1| short wing, isoform A [Drosophila melanogaster]
gi|28574007|ref|NP_722830.2| hepatocyte growth factor regulated tyrosine kinase substrate, isoform C [Drosophila melanogaster]
gi|17137150|ref|NP_477133.1| phosphotidylinositol 3 kinase 59F [Drosophila melanogaster]
gi|24645441|ref|NP_524293.2| calreticulin [Drosophila melanogaster]
gi|17975545|ref|NP_524367.1| actin 88F [Drosophila melanogaster]
gi|24650959|ref|NP_733271.1| Vha100-1, isoform A [Drosophila melanogaster]
gi|24654128|ref|NP_725564.1| vacuolar H[+] ATPase 44kD C subunit, isoform C [Drosophila melanogaster]
gi|24662692|ref|NP_729707.1| Vha16-2 [Drosophila melanogaster]
gi|17137062|ref|NP_477076.1| short wing, isoform C [Drosophila melanogaster]
gi|18921099|ref|NP_569863.1| Sec22 [Drosophila melanogaster]
gi|20130093|ref|NP_611269.1| fab1, isoform A [Drosophila melanogaster]
gi|24658015|ref|NP_523929.2| dynein heavy chain 64C, isoform A [Drosophila melanogaster]
gi|24657427|ref|NP_647882.1| CG1268, isoform A [Drosophila melanogaster]
gi|17647133|ref|NP_523625.1| actin 42A [Drosophila melanogaster]
gi|24655746|ref|NP_725897.1| beta-Tubulin at 56D, isoform C [Drosophila melanogaster]
gi|24653516|ref|NP_725347.1| cysteine proteinase-1, isoform A [Drosophila melanogaster]
gi|24654286|ref|NP_611169.1| CG9013 [Drosophila melanogaster]
gi|17136564|ref|NP_476772.1| alpha-Tubulin at 84B [Drosophila melanogaster]
gi|22024031|ref|NP_523842.2| beta-Tubulin at 60D [Drosophila melanogaster]
gi|24583984|ref|NP_652004.2| Vha68-2, isoform A [Drosophila melanogaster]
gi|17736973|ref|NP_523457.1| Rab-protein 5, isoform E [Drosophila melanogaster]
gi|17137392|ref|NP_477266.1| vacuolar H[+] ATPase 44kD C subunit, isoform A [Drosophila melanogaster]
gi|24668076|ref|NP_730632.1| syntaxin 7, isoform A [Drosophila melanogaster]
gi|17136892|ref|NP_476969.1| vacuolar H[+] ATPase 14kD subunit [Drosophila melanogaster]
gi|21357061|ref|NP_650720.1| CG7678 [Drosophila melanogaster]
gi|20129907|ref|NP_610753.1| CG13167 [Drosophila melanogaster]
gi|24583518|ref|NP_609447.1| CG6737 [Drosophila melanogaster]
gi|21357019|ref|NP_650722.1| Vha100-2, isoform B [Drosophila melanogaster]
gi|18860035|ref|NP_572694.1| dynein light intermediate chain, isoform A [Drosophila melanogaster]
gi|24650965|ref|NP_733274.1| Vha100-1, isoform B [Drosophila melanogaster]
gi|21357391|ref|NP_649608.1| CG11459 [Drosophila melanogaster]
gi|281362709|ref|NP_001163753.1| beta-Tubulin at 97EF, isoform B [Drosophila melanogaster]
gi|17137050|ref|NP_477070.1| short wing, isoform G [Drosophila melanogaster]
gi|19920826|ref|NP_609034.1| Sec61alpha [Drosophila melanogaster]
gi|24645350|ref|NP_524290.2| beta-Tubulin at 85D [Drosophila melanogaster]
gi|24641230|ref|NP_727503.1| dynein light intermediate chain, isoform B [Drosophila melanogaster]
gi|21358171|ref|NP_651672.1| Vha100-1, isoform E [Drosophila melanogaster]
gi|20128937|ref|NP_570008.1| CG8310 [Drosophila melanogaster]
gi|17530805|ref|NP_511052.1| actin 5C, isoform B [Drosophila melanogaster]
gi|17137090|ref|NP_477091.1| actin 87E, isoform A [Drosophila melanogaster]
gi|24653514|ref|NP_523735.2| cysteine proteinase-1, isoform C [Drosophila melanogaster]
gi|17137052|ref|NP_477071.1| short wing, isoform H [Drosophila melanogaster]
gi|17136796|ref|NP_476908.1| vacuolar H[+]-ATPase 55kD B subunit, isoform B [Drosophila melanogaster]
gi|24644496|ref|NP_649609.1| CG1075 [Drosophila melanogaster]
gi|17137054|ref|NP_477072.1| short wing, isoform I [Drosophila melanogaster]
gi|21355551|ref|NP_651987.1| Vha36 [Drosophila melanogaster]
gi|17737775|ref|NP_524237.1| vacuolar H[+]-ATPase 26kD E subunit, isoform B [Drosophila melanogaster]
gi|24655737|ref|NP_523795.2| beta-Tubulin at 56D, isoform B [Drosophila melanogaster]
gi|24655343|ref|NP_725837.1| Vha100-3 [Drosophila melanogaster]
gi|24662688|ref|NP_729706.1| Vha16-3 [Drosophila melanogaster]
gi|24583722|ref|NP_609515.1| CG12602 [Drosophila melanogaster]
gi|24581201|ref|NP_722831.1| hepatocyte growth factor regulated tyrosine kinase substrate, isoform A [Drosophila melanogaster]
Phototransduction
gi|281359589|ref|NP_001162833.1| Calcium/calmodulin-dependent protein kinase II, isoform J [Drosophila melanogaster]
gi|281364678|ref|NP_001162917.1| G protein gamma30A, isoform D [Drosophila melanogaster]
gi|221330194|ref|NP_001036538.2| CG30054 [Drosophila melanogaster]
gi|221475541|ref|NP_001137830.1| trpgamma, isoform C [Drosophila melanogaster]
gi|221329895|ref|NP_001138196.1| inactivation no afterpotential E, isoform F [Drosophila melanogaster]
gi|221329893|ref|NP_001138195.1| inactivation no afterpotential E, isoform E [Drosophila melanogaster]
gi|161077180|ref|NP_001097350.1| protein C kinase 53E, isoform C [Drosophila melanogaster]
gi|116007484|ref|NP_001036438.1| G protein-coupled receptor kinase 1, isoform A [Drosophila melanogaster]
gi|62473454|ref|NP_001014720.1| no receptor potential A, isoform D [Drosophila melanogaster]
gi|45552163|ref|NP_995604.1| phospholipase C at 21C, isoform F [Drosophila melanogaster]
gi|24582484|ref|NP_723271.1| neither inactivation nor afterpotential C, isoform A [Drosophila melanogaster]
gi|281363856|ref|NP_001163219.1| actin 57B, isoform C [Drosophila melanogaster]
gi|17136696|ref|NP_476852.1| phospholipase C at 21C, isoform A [Drosophila melanogaster]
gi|17647231|ref|NP_523710.1| calmodulin, isoform A [Drosophila melanogaster]
gi|24658721|ref|NP_726260.1| inactivation no afterpotential D [Drosophila melanogaster]
gi|24584649|ref|NP_609802.1| trpgamma, isoform A [Drosophila melanogaster]
gi|24638772|ref|NP_726634.1| Calcium/calmodulin-dependent protein kinase II, isoform B [Drosophila melanogaster]
gi|17738051|ref|NP_524407.1| neither inactivation nor afterpotential E [Drosophila melanogaster]
gi|17136402|ref|NP_476682.1| protein C kinase 53E, isoform A [Drosophila melanogaster]
gi|17647135|ref|NP_523800.1| actin 57B, isoform A [Drosophila melanogaster]
gi|45552167|ref|NP_995606.1| phospholipase C at 21C, isoform C [Drosophila melanogaster]
gi|24639671|ref|NP_525069.2| no receptor potential A, isoform A [Drosophila melanogaster]
gi|24654282|ref|NP_725626.1| protein C kinase 53E, isoform B [Drosophila melanogaster]
gi|45549243|ref|NP_524635.3| Calcium/calmodulin-dependent protein kinase II, isoform C [Drosophila melanogaster]
gi|17136770|ref|NP_476895.1| trp-like, isoform A [Drosophila melanogaster]
gi|62484414|ref|NP_726635.2| Calcium/calmodulin-dependent protein kinase II, isoform D [Drosophila melanogaster]
gi|24653117|ref|NP_725196.1| G protein alpha49B, isoform D [Drosophila melanogaster]
gi|24666913|ref|NP_523720.2| G protein beta-subunit 76C [Drosophila melanogaster]
gi|28571181|ref|NP_788900.1| inactivation no afterpotential E, isoform D [Drosophila melanogaster]
gi|28574626|ref|NP_788544.1| retinal degeneration C, isoform B [Drosophila melanogaster]
gi|17136716|ref|NP_476863.1| inactivation no afterpotential C [Drosophila melanogaster]
gi|17975545|ref|NP_524367.1| actin 88F [Drosophila melanogaster]
gi|17647133|ref|NP_523625.1| actin 42A [Drosophila melanogaster]
gi|17136554|ref|NP_476768.1| transient receptor potential [Drosophila melanogaster]
gi|116007684|ref|NP_001036539.1| CG17760 [Drosophila melanogaster]
gi|17647455|ref|NP_523718.1| G protein alpha49B, isoform H [Drosophila melanogaster]
gi|24582482|ref|NP_523503.2| neither inactivation nor afterpotential C, isoform B [Drosophila melanogaster]
gi|24644259|ref|NP_730941.1| inositol 1,4,5,-tris-phosphate receptor, isoform B [Drosophila melanogaster]
gi|17864430|ref|NP_524807.1| G protein gamma30A, isoform A [Drosophila melanogaster]
gi|17647171|ref|NP_523976.1| arrestin 2 [Drosophila melanogaster]
gi|62473187|ref|NP_001014696.1| Calcium/calmodulin-dependent protein kinase II, isoform G [Drosophila melanogaster]
gi|17530805|ref|NP_511052.1| actin 5C, isoform B [Drosophila melanogaster]
gi|17137090|ref|NP_477091.1| actin 87E, isoform A [Drosophila melanogaster]
gi|28571183|ref|NP_788901.1| inactivation no afterpotential E, isoform A [Drosophila melanogaster]
gi|24644261|ref|NP_730942.1| inositol 1,4,5,-tris-phosphate receptor, isoform A [Drosophila melanogaster]
gi|24667310|ref|NP_536738.2| retinal degeneration C, isoform A [Drosophila melanogaster]
Progesterone-mediated Oocyte maturation
gi|281365264|ref|NP_001163022.1| CG31687, isoform B [Drosophila melanogaster]
gi|161075907|ref|NP_001104350.1| rolled, isoform A [Drosophila melanogaster]
gi|161075903|ref|NP_001104348.1| rolled, isoform F [Drosophila melanogaster]
gi|161075901|ref|NP_001015121.2| rolled, isoform B [Drosophila melanogaster]
gi|85725036|ref|NP_001033954.1| CG33981, isoform A [Drosophila melanogaster]
gi|56302688|ref|NP_724266.2| CG31687, isoform A [Drosophila melanogaster]
gi|45549321|ref|NP_572329.3| anaphase promoting complex 7, isoform A [Drosophila melanogaster]
gi|45550537|ref|NP_647837.2| imaginal discs arrested, isoform A [Drosophila melanogaster]
gi|45552937|ref|NP_995995.1| imaginal discs arrested, isoform B [Drosophila melanogaster]
gi|24662962|ref|NP_524030.2| cyclin A, isoform A [Drosophila melanogaster]
gi|21358301|ref|NP_647991.1| mad2 [Drosophila melanogaster]
gi|24664872|ref|NP_524097.2| cAMP-dependent protein kinase 3, isoform A [Drosophila melanogaster]
gi|24667100|ref|NP_524173.2| adenylyl cyclase 76E [Drosophila melanogaster]
gi|56317631|ref|NP_732113.3| Akt1, isoform C [Drosophila melanogaster]
gi|19920746|ref|NP_608919.1| Bub1 homologue [Drosophila melanogaster]
gi|17137550|ref|NP_477361.1| p38b [Drosophila melanogaster]
gi|17137398|ref|NP_477270.1| Pi3K21B [Drosophila melanogaster]
gi|17137790|ref|NP_477502.1| G protein alphai subunit 65A [Drosophila melanogaster]
gi|281362359|ref|NP_001163699.1| oo18 RNA-binding protein, isoform F [Drosophila melanogaster]
gi|281364756|ref|NP_001162931.1| basket, isoform D [Drosophila melanogaster]
gi|28574900|ref|NP_730083.2| cAMP-dependent protein kinase 3, isoform B [Drosophila melanogaster]
gi|24658593|ref|NP_726247.1| cyclin B, isoform C [Drosophila melanogaster]
gi|28573741|ref|NP_611223.4| CG11419 [Drosophila melanogaster]
gi|24649271|ref|NP_732848.1| oo18 RNA-binding protein, isoform B [Drosophila melanogaster]
gi|24642175|ref|NP_573025.2| shattered, isoform A [Drosophila melanogaster]
gi|17136902|ref|NP_476977.1| cAMP-dependent protein kinase 1, isoform A [Drosophila melanogaster]
gi|24639727|ref|NP_524852.2| retina aberrant in pattern, isoform A [Drosophila melanogaster]
gi|28572002|ref|NP_733397.2| cAMP-dependent protein kinase 2 [Drosophila melanogaster]
gi|24585440|ref|NP_610036.2| cdc23 [Drosophila melanogaster]
gi|17136430|ref|NP_476699.1| Ras oncogene at 85D [Drosophila melanogaster]
gi|24658567|ref|NP_726244.1| cyclin B, isoform A [Drosophila melanogaster]
gi|24644295|ref|NP_649555.1| rev7 [Drosophila melanogaster]
gi|20130331|ref|NP_611862.1| morula [Drosophila melanogaster]
gi|24658583|ref|NP_726246.1| cyclin B, isoform B [Drosophila melanogaster]
gi|24642177|ref|NP_727851.1| shattered, isoform B [Drosophila melanogaster]
gi|24649275|ref|NP_732850.1| oo18 RNA-binding protein, isoform C [Drosophila melanogaster]
gi|24583285|ref|NP_723541.1| basket, isoform B [Drosophila melanogaster]
gi|17136606|ref|NP_476797.1| cdc2 [Drosophila melanogaster]
gi|24649269|ref|NP_524460.2| oo18 RNA-binding protein, isoform A [Drosophila melanogaster]
gi|17647529|ref|NP_523899.1| heat shock protein 83 [Drosophila melanogaster]
gi|62861950|ref|NP_001015122.1| rolled, isoform C [Drosophila melanogaster]
gi|24659892|ref|NP_648093.2| Cdc27 [Drosophila melanogaster]
gi|17137202|ref|NP_477163.1| Mpk2, isoform A [Drosophila melanogaster]
gi|24662966|ref|NP_729756.1| cyclin A, isoform B [Drosophila melanogaster]
gi|21356197|ref|NP_650902.1| Pi3K92E, isoform A [Drosophila melanogaster]
gi|161076811|ref|NP_001097122.1| lemming, isoform A [Drosophila melanogaster]
gi|24640160|ref|NP_727101.1| anaphase promoting complex 7, isoform B [Drosophila melanogaster]
gi|17737298|ref|NP_511098.1| downstream of raf1 [Drosophila melanogaster]
gi|19922858|ref|NP_611854.1| fizzy-related 2 [Drosophila melanogaster]
gi|17137448|ref|NP_477299.1| adenylyl cyclase 35C, isoform A [Drosophila melanogaster]
gi|24643817|ref|NP_523437.2| RPS6-protein kinase-II [Drosophila melanogaster]
gi|24649824|ref|NP_651303.2| cyclin B3 [Drosophila melanogaster]
gi|24647358|ref|NP_732114.1| Akt1, isoform A [Drosophila melanogaster]
gi|45553481|ref|NP_996277.1| p38c [Drosophila melanogaster]
gi|24640715|ref|NP_572522.2| anaphase promoting complex 4, isoform A [Drosophila melanogaster]
gi|17137586|ref|NP_477382.1| Bub1-related kinase [Drosophila melanogaster]
gi|24667346|ref|NP_524179.2| polo, isoform A [Drosophila melanogaster]
gi|24652071|ref|NP_610477.2| TXBP181-like [Drosophila melanogaster]
gi|17137612|ref|NP_477397.1| cdc16 [Drosophila melanogaster]
Proteasome
gi|281361487|ref|NP_649938.2| Rpt3R [Drosophila melanogaster]
gi|45551099|ref|NP_725412.2| proteasome p44.5 subunit, isoform A [Drosophila melanogaster]
gi|24651571|ref|NP_651843.1| proteasome alpha3T subunit [Drosophila melanogaster]
gi|17737405|ref|NP_523532.1| proteasome 35kD subunit [Drosophila melanogaster]
gi|19920728|ref|NP_608905.1| Rpn11 [Drosophila melanogaster]
gi|17136420|ref|NP_476691.1| proteasome 29kD subunit [Drosophila melanogaster]
gi|17137738|ref|NP_477473.1| Rpt1 [Drosophila melanogaster]
gi|20130281|ref|NP_611776.1| proteasome beta5R subunit [Drosophila melanogaster]
gi|24653999|ref|NP_652031.2| proteasome beta1 subunit [Drosophila melanogaster]
gi|17137450|ref|NP_477300.1| regulatory particle non-ATPase 3 [Drosophila melanogaster]
gi|24654389|ref|NP_725669.1| proteasome alpha5 subunit, isoform A [Drosophila melanogaster]
gi|28573221|ref|NP_649515.3| proteasome beta2R2 subunit [Drosophila melanogaster]
gi|17737927|ref|NP_524328.1| proteasome 25kD subunit [Drosophila melanogaster]
gi|21355629|ref|NP_649858.1| proteasome beta3 subunit [Drosophila melanogaster]
gi|21355573|ref|NP_652014.1| proteasome beta5 subunit, isoform A [Drosophila melanogaster]
gi|24663015|ref|NP_648525.1| Rpt4R [Drosophila melanogaster]
gi|45550918|ref|NP_722823.2| proteasome beta4R2 subunit [Drosophila melanogaster]
gi|24652204|ref|NP_724834.1| proteasome alpha7 subunit [Drosophila melanogaster]
gi|21356137|ref|NP_650910.1| proteasome 28kD subunit 1A [Drosophila melanogaster]
gi|24650984|ref|NP_651677.2| Rpn2 [Drosophila melanogaster]
gi|24581176|ref|NP_608698.2| proteasome beta4R1 subunit [Drosophila melanogaster]
gi|19922898|ref|NP_611920.1| proteasome 28kD subunit 1B [Drosophila melanogaster]
gi|24664391|ref|NP_524076.2| proteasome beta2 subunit [Drosophila melanogaster]
gi|19921600|ref|NP_610057.1| pomp [Drosophila melanogaster]
gi|24649446|ref|NP_524469.2| proteasome 26S subunit subunit 4 ATPase [Drosophila melanogaster]
gi|19921232|ref|NP_609623.1| proteasome alpha6T subunit [Drosophila melanogaster]
gi|24584895|ref|NP_724081.1| CG31742 [Drosophila melanogaster]
gi|18860063|ref|NP_572686.1| Rpt3 [Drosophila melanogaster]
gi|21357229|ref|NP_648904.1| Rpn12 [Drosophila melanogaster]
gi|24651451|ref|NP_651811.1| Rpt6R [Drosophila melanogaster]
gi|19922052|ref|NP_610715.1| CG8979, isoform A [Drosophila melanogaster]
gi|17737721|ref|NP_524204.1| proteasome 54kD subunit [Drosophila melanogaster]
gi|45553117|ref|NP_996086.1| Rpn12R [Drosophila melanogaster]
gi|24649395|ref|NP_651177.1| Rpn9, isoform A [Drosophila melanogaster]
gi|21357319|ref|NP_649588.1| Rpn5 [Drosophila melanogaster]
gi|17737605|ref|NP_524115.1| proteasome 26kD subunit [Drosophila melanogaster]
gi|19920408|ref|NP_608447.1| Pros45 [Drosophila melanogaster]
[truncated: 189 more rows]

## Sheet: A_pisum_peptide_List
A.pisum Peptide Sequences for conserved pathways
Circadian Rhythm
gi|283483354|emb|CAX37107.1| par domain protein 1 [Acyrthosiphon pisum]
gi|283806656|ref|NP_001164574.1| cycle [Acyrthosiphon pisum]
gi|283806548|ref|NP_001164531.1| clock [Acyrthosiphon pisum]
gi|284005204|ref|NP_001164576.1| period [Acyrthosiphon pisum]
gi|193598998|ref|XP_001951519.1| PREDICTED: similar to shaggy CG2621-PA [Acyrthosiphon pisum]
gi|193594296|ref|XP_001944549.1| PREDICTED: similar to clock [Acyrthosiphon pisum]
gi|193591720|ref|XP_001943647.1| PREDICTED: similar to CYCLE [Acyrthosiphon pisum]
gi|283806658|ref|NP_001164575.1| par domain protein 1 [Acyrthosiphon pisum]
Dorsoventral Axis Formation
gi|193716159|ref|XP_001946175.1| PREDICTED: similar to AGAP002097-PA [Acyrthosiphon pisum]
gi|193660928|ref|XP_001949497.1| PREDICTED: similar to aubergine protein [Acyrthosiphon pisum]
gi|193648127|ref|XP_001949977.1| PREDICTED: similar to PIWI [Acyrthosiphon pisum]
gi|193647900|ref|XP_001945669.1| PREDICTED: similar to aubergine protein [Acyrthosiphon pisum]
gi|193645805|ref|XP_001952106.1| PREDICTED: similar to Extracellular regulated MAP kinase [Acyrthosiphon pisum]
gi|193643670|ref|XP_001948295.1| PREDICTED: similar to MAP kinse-ERK kinase [Acyrthosiphon pisum]
gi|193641183|ref|XP_001948396.1| PREDICTED: similar to Notch [Acyrthosiphon pisum]
gi|193629604|ref|XP_001947336.1| PREDICTED: similar to ets, partial [Acyrthosiphon pisum]
gi|193627531|ref|XP_001946946.1| PREDICTED: similar to AGAP009180-PA [Acyrthosiphon pisum]
gi|193627189|ref|XP_001952293.1| PREDICTED: similar to AGAP004699-PA [Acyrthosiphon pisum]
gi|240849119|ref|NP_001155401.1| hypothetical protein LOC100159403 [Acyrthosiphon pisum]
gi|193620458|ref|XP_001947929.1| PREDICTED: similar to AGAP009180-PA [Acyrthosiphon pisum]
gi|193613334|ref|XP_001951341.1| PREDICTED: similar to downstream of receptor kinase CG6033-PA isoform 3 [Acyrthosiphon pisum]
gi|193613332|ref|XP_001951322.1| PREDICTED: similar to downstream of receptor kinase CG6033-PA isoform 2 [Acyrthosiphon pisum]
gi|240848707|ref|NP_001155827.1| hypothetical protein LOC100169346 [Acyrthosiphon pisum]
gi|193599120|ref|XP_001947927.1| PREDICTED: similar to epidermal growth factor receptor [Acyrthosiphon pisum]
gi|193598905|ref|XP_001942742.1| PREDICTED: similar to aubergine protein [Acyrthosiphon pisum]
Decapentaplegic
gi|193700108|ref|XP_001947963.1| PREDICTED: similar to p70 ribosomal protein S6 kinase [Acyrthosiphon pisum]
gi|193697647|ref|XP_001945626.1| PREDICTED: similar to decapentaplegic protein [Acyrthosiphon pisum]
gi|193697432|ref|XP_001952734.1| PREDICTED: similar to short gastrulation CG9224-PA [Acyrthosiphon pisum]
gi|193690665|ref|XP_001948462.1| PREDICTED: similar to thrombospondin [Acyrthosiphon pisum]
gi|193690637|ref|XP_001947103.1| PREDICTED: similar to Protein mothers against dpp [Acyrthosiphon pisum]
gi|193688253|ref|XP_001947554.1| PREDICTED: similar to RhoA [Acyrthosiphon pisum]
gi|240848701|ref|NP_001155513.1| hypothetical protein LOC100162082 [Acyrthosiphon pisum]
gi|193683382|ref|XP_001942613.1| PREDICTED: similar to Inhibitory SMAD [Acyrthosiphon pisum]
gi|193676462|ref|XP_001947957.1| PREDICTED: similar to glass bottom boat protein [Acyrthosiphon pisum]
gi|242247641|ref|NP_001156278.1| hypothetical protein LOC100168123 [Acyrthosiphon pisum]
gi|193645805|ref|XP_001952106.1| PREDICTED: similar to Extracellular regulated MAP kinase [Acyrthosiphon pisum]
gi|193641153|ref|XP_001945269.1| PREDICTED: similar to rho-associated protein kinase 1, partial [Acyrthosiphon pisum]
gi|193636466|ref|XP_001943094.1| PREDICTED: similar to predicted protein, partial [Acyrthosiphon pisum]
gi|193633120|ref|XP_001944806.1| PREDICTED: similar to LOC398372 protein [Acyrthosiphon pisum]
gi|240848865|ref|NP_001155646.1| hypothetical protein LOC100164917 [Acyrthosiphon pisum]
gi|193627203|ref|XP_001950608.1| PREDICTED: similar to Smad on X CG2262-PA [Acyrthosiphon pisum]
gi|193620299|ref|XP_001944741.1| PREDICTED: similar to ring finger [Acyrthosiphon pisum]
gi|193617613|ref|XP_001948609.1| PREDICTED: similar to mothers against dpp protein [Acyrthosiphon pisum]
gi|193610598|ref|XP_001952433.1| PREDICTED: similar to cullin 1 [Acyrthosiphon pisum]
gi|193603685|ref|XP_001949520.1| PREDICTED: similar to protein phosphatase 2, regulatory subunit A, alpha isoform 2 [Acyrthosiphon pisum]
gi|193603683|ref|XP_001949483.1| PREDICTED: similar to protein phosphatase 2, regulatory subunit A, alpha isoform 1 [Acyrthosiphon pisum]
gi|193591949|ref|XP_001946643.1| PREDICTED: similar to Smad4 [Acyrthosiphon pisum]
gi|193582466|ref|XP_001946424.1| PREDICTED: similar to nejire CG15319-PB [Acyrthosiphon pisum]
gi|187179333|ref|NP_001119644.1| protein phosphatase 2 catalytic subunit alpha isoform [Acyrthosiphon pisum]
Endocytosis
gi|241896900|ref|NP_001155918.1| hypothetical protein LOC100163314 [Acyrthosiphon pisum]
gi|209571484|ref|NP_001129372.1| ADP-ribosylation factor GTPase activating protein 2 [Acyrthosiphon pisum]
gi|193716115|ref|XP_001943139.1| PREDICTED: similar to GA18056-PA [Acyrthosiphon pisum]
gi|193709312|ref|XP_001942845.1| PREDICTED: similar to vacuolar protein sorting 36 [Acyrthosiphon pisum]
gi|193706970|ref|XP_001947461.1| PREDICTED: similar to Ret oncogene CG14396-PA [Acyrthosiphon pisum]
gi|193704656|ref|XP_001945806.1| PREDICTED: similar to liquid facets [Acyrthosiphon pisum]
gi|193704546|ref|XP_001949800.1| PREDICTED: similar to skd/vacuolar sorting isoform 2 [Acyrthosiphon pisum]
gi|193704544|ref|XP_001949643.1| PREDICTED: similar to skd/vacuolar sorting isoform 1 [Acyrthosiphon pisum]
gi|193702239|ref|XP_001945143.1| PREDICTED: similar to AGAP011421-PA [Acyrthosiphon pisum]
gi|242247335|ref|NP_001156086.1| hypothetical protein LOC100160227 [Acyrthosiphon pisum]
gi|193700084|ref|XP_001947218.1| PREDICTED: similar to amsh [Acyrthosiphon pisum]
gi|193697508|ref|XP_001946629.1| PREDICTED: similar to AGAP012088-PA [Acyrthosiphon pisum]
gi|193695310|ref|XP_001943419.1| PREDICTED: similar to adaptor-related protein complex 2, sigma 1 subunit isoform 2 [Acyrthosiphon pisum]
gi|240849129|ref|NP_001155429.1| hypothetical protein LOC100160172 [Acyrthosiphon pisum]
gi|193692958|ref|XP_001943887.1| PREDICTED: similar to conserved hypothetical protein [Acyrthosiphon pisum]
gi|193688412|ref|XP_001943684.1| PREDICTED: similar to arf6 guanine nucleotide exchange factor [Acyrthosiphon pisum]
gi|193688253|ref|XP_001947554.1| PREDICTED: similar to RhoA [Acyrthosiphon pisum]
gi|240848701|ref|NP_001155513.1| hypothetical protein LOC100162082 [Acyrthosiphon pisum]
gi|193688192|ref|XP_001951386.1| PREDICTED: similar to heat shock cognate 70 protein [Acyrthosiphon pisum]
gi|193685927|ref|XP_001952580.1| PREDICTED: similar to AGAP010445-PA [Acyrthosiphon pisum]
gi|193683549|ref|XP_001945569.1| PREDICTED: similar to GH05001p [Acyrthosiphon pisum]
gi|193683382|ref|XP_001942613.1| PREDICTED: similar to Inhibitory SMAD [Acyrthosiphon pisum]
gi|193678727|ref|XP_001944977.1| PREDICTED: similar to Parcxpwfx02 [Acyrthosiphon pisum]
gi|242247603|ref|NP_001156166.1| hypothetical protein LOC100163325 [Acyrthosiphon pisum]
gi|193671713|ref|XP_001951450.1| PREDICTED: similar to Vacuolar protein sorting-associated protein 28 homolog [Acyrthosiphon pisum]
gi|193669324|ref|XP_001944864.1| PREDICTED: similar to GA14759-PA [Acyrthosiphon pisum]
gi|193669266|ref|XP_001950402.1| PREDICTED: similar to cell division cycle 42-like, partial [Acyrthosiphon pisum]
gi|193669177|ref|XP_001945333.1| PREDICTED: similar to AGAP003021-PA [Acyrthosiphon pisum]
gi|193669074|ref|XP_001943183.1| PREDICTED: similar to bazooka CG5055-PA [Acyrthosiphon pisum]
gi|193666982|ref|XP_001949198.1| PREDICTED: similar to AGAP010494-PA [Acyrthosiphon pisum]
gi|193664618|ref|XP_001944155.1| PREDICTED: similar to AGAP008494-PA [Acyrthosiphon pisum]
gi|240849471|ref|NP_001155484.1| hypothetical protein LOC100161383 [Acyrthosiphon pisum]
gi|193659736|ref|XP_001943561.1| PREDICTED: similar to CG7192 CG7192-PA [Acyrthosiphon pisum]
gi|193659582|ref|XP_001949661.1| PREDICTED: similar to heat shock protein 70 [Acyrthosiphon pisum]
gi|193647903|ref|XP_001945786.1| PREDICTED: similar to heat shock protein 70 [Acyrthosiphon pisum]
gi|193645765|ref|XP_001950094.1| PREDICTED: similar to putative rab11 [Acyrthosiphon pisum]
gi|193641169|ref|XP_001947483.1| PREDICTED: similar to AGAP005100-PA [Acyrthosiphon pisum]
gi|193636611|ref|XP_001945882.1| PREDICTED: similar to beta-arrestin 1 [Acyrthosiphon pisum]
gi|193634220|ref|XP_001943221.1| PREDICTED: similar to PIP5K59B CG3682-PC [Acyrthosiphon pisum]
gi|193633120|ref|XP_001944806.1| PREDICTED: similar to LOC398372 protein [Acyrthosiphon pisum]
gi|193629661|ref|XP_001951543.1| PREDICTED: similar to putative chromatin modifying protein 4B [Acyrthosiphon pisum]
gi|193629559|ref|XP_001949847.1| PREDICTED: similar to vacuolar protein sorting 37B [Acyrthosiphon pisum]
gi|193627434|ref|XP_001948982.1| PREDICTED: similar to 1110059p08rik-like protein [Acyrthosiphon pisum]
gi|193627424|ref|XP_001947931.1| PREDICTED: similar to endophilin a, putative [Acyrthosiphon pisum]
gi|193627203|ref|XP_001950608.1| PREDICTED: similar to Smad on X CG2262-PA [Acyrthosiphon pisum]
gi|193624744|ref|XP_001951167.1| PREDICTED: similar to past-1 [Acyrthosiphon pisum]
gi|193617767|ref|XP_001943446.1| PREDICTED: similar to hepatocyte growth factor-regulated tyrosine kinase substrate [Acyrthosiphon pisum]
gi|193617669|ref|XP_001945718.1| PREDICTED: similar to ALG-2 interacting protein x [Acyrthosiphon pisum]
gi|193615477|ref|XP_001944902.1| PREDICTED: similar to AGAP008521-PA, partial [Acyrthosiphon pisum]
gi|193613390|ref|XP_001945873.1| PREDICTED: similar to tumor suppressor protein, putative [Acyrthosiphon pisum]
gi|193613258|ref|XP_001952043.1| PREDICTED: similar to vacuolar protein sorting-associated protein 25 [Acyrthosiphon pisum]
gi|193610457|ref|XP_001952704.1| PREDICTED: similar to Cbl CG7037-PB [Acyrthosiphon pisum]
gi|193606251|ref|XP_001951022.1| PREDICTED: similar to Rabenosyn CG8506-PA [Acyrthosiphon pisum]
gi|240848947|ref|NP_001155779.1| hypothetical protein LOC100168089 [Acyrthosiphon pisum]
gi|193606029|ref|XP_001944241.1| PREDICTED: similar to Rab5 protein [Acyrthosiphon pisum]
gi|193603798|ref|XP_001952078.1| PREDICTED: similar to Hepatocyte growth factor regulated tyrosine kinase substrate CG2903-PC, partial [Acyrthosiphon pisum]
gi|193603720|ref|XP_001951538.1| PREDICTED: similar to putative chromatin modifying protein 4B [Acyrthosiphon pisum]
gi|193603710|ref|XP_001950272.1| PREDICTED: similar to GTPase-activating protein 69C CG4237-PA [Acyrthosiphon pisum]
gi|193603667|ref|XP_001947780.1| PREDICTED: similar to centaurin beta [Acyrthosiphon pisum]
gi|193603576|ref|XP_001951233.1| PREDICTED: similar to heat shock cognate 70 protein isoform 2 [Acyrthosiphon pisum]
gi|193599120|ref|XP_001947927.1| PREDICTED: similar to epidermal growth factor receptor [Acyrthosiphon pisum]
gi|193599058|ref|XP_001945303.1| PREDICTED: similar to ADP-ribosylation factor 6 [Acyrthosiphon pisum]
gi|193598857|ref|XP_001951726.1| PREDICTED: similar to centaurin gamma [Acyrthosiphon pisum]
gi|193596761|ref|XP_001951915.1| PREDICTED: similar to heat shock protein Hsp70 [Acyrthosiphon pisum]
gi|193596721|ref|XP_001950064.1| PREDICTED: similar to HSP70 [Acyrthosiphon pisum]
gi|193596422|ref|XP_001950328.1| PREDICTED: similar to AP-50 CG7057-PA [Acyrthosiphon pisum]
gi|193594204|ref|XP_001947268.1| PREDICTED: similar to FMS-like tyrosine kinase 1 [Acyrthosiphon pisum]
gi|193594202|ref|XP_001947228.1| PREDICTED: similar to VEGFR-A splice form A [Acyrthosiphon pisum]
gi|193592008|ref|XP_001949678.1| PREDICTED: similar to GA18539-PA [Acyrthosiphon pisum]
gi|193591783|ref|XP_001948022.1| PREDICTED: similar to heat shock protein 70 [Acyrthosiphon pisum]
gi|193587299|ref|XP_001949837.1| PREDICTED: similar to heat shock protein 70 B2 [Acyrthosiphon pisum]
gi|240848567|ref|NP_001155437.1| hypothetical protein LOC100160376 [Acyrthosiphon pisum]
gi|193577849|ref|XP_001951018.1| PREDICTED: similar to endophilin b [Acyrthosiphon pisum]
gi|193573535|ref|XP_001948847.1| PREDICTED: similar to AGAP006229-PA [Acyrthosiphon pisum]
gi|187113154|ref|NP_001119678.1| cell division cycle 42 [Acyrthosiphon pisum]
Hedgehog
gi|193713699|ref|XP_001951970.1| PREDICTED: similar to gilgamesh CG6963-PE [Acyrthosiphon pisum]
gi|193697647|ref|XP_001945626.1| PREDICTED: similar to decapentaplegic protein [Acyrthosiphon pisum]
gi|193695205|ref|XP_001946114.1| PREDICTED: similar to cAMP-dependent protein kinase C1 [Acyrthosiphon pisum]
gi|193678899|ref|XP_001949667.1| PREDICTED: similar to wnt5 protein [Acyrthosiphon pisum]
gi|193678815|ref|XP_001948541.1| PREDICTED: similar to WNT3 precursor, putative [Acyrthosiphon pisum]
gi|193676462|ref|XP_001947957.1| PREDICTED: similar to glass bottom boat protein [Acyrthosiphon pisum]
gi|242247191|ref|NP_001156195.1| hypothetical protein LOC100164821 [Acyrthosiphon pisum]
gi|193669364|ref|XP_001948910.1| PREDICTED: similar to suppressor of fused [Acyrthosiphon pisum]
gi|193652612|ref|XP_001948356.1| PREDICTED: similar to cAMP-dependent protein kinase catalytic subunit alpha [Acyrthosiphon pisum]
gi|193647994|ref|XP_001946832.1| PREDICTED: similar to protein kinase, cAMP-dependent, catalytic, beta [Acyrthosiphon pisum]
gi|193643570|ref|XP_001949597.1| PREDICTED: similar to putative hedgehog receptor [Acyrthosiphon pisum]
gi|193634190|ref|XP_001949027.1| PREDICTED: similar to smoothened CG11561-PA [Acyrthosiphon pisum]
gi|193603556|ref|XP_001949585.1| PREDICTED: similar to supernumerary limbs CG3412-PA [Acyrthosiphon pisum]
gi|193598998|ref|XP_001951519.1| PREDICTED: similar to shaggy CG2621-PA [Acyrthosiphon pisum]
gi|193591793|ref|XP_001948330.1| PREDICTED: similar to serine-threonine kinase Fused [Acyrthosiphon pisum]
JAK-STAT
gi|193693066|ref|XP_001947604.1| PREDICTED: similar to Suppressor of Cytokine Signaling at 16D CG8146-PA [Acyrthosiphon pisum]
gi|193683778|ref|XP_001952098.1| PREDICTED: similar to MGC84470 protein [Acyrthosiphon pisum]
gi|193664618|ref|XP_001944155.1| PREDICTED: similar to AGAP008494-PA [Acyrthosiphon pisum]
gi|193659800|ref|XP_001948047.1| PREDICTED: similar to tyrosine protein kinase [Acyrthosiphon pisum]
gi|193656963|ref|XP_001949153.1| PREDICTED: similar to MGC84470 protein [Acyrthosiphon pisum]
gi|193647911|ref|XP_001951736.1| PREDICTED: similar to rac serine/threonine kinase [Acyrthosiphon pisum]
gi|193643475|ref|XP_001945668.1| PREDICTED: similar to suppressor of cytokine signaling 9 [Acyrthosiphon pisum]
gi|193631827|ref|XP_001950658.1| PREDICTED: similar to MGC81944 protein [Acyrthosiphon pisum]
gi|193627531|ref|XP_001946946.1| PREDICTED: similar to AGAP009180-PA [Acyrthosiphon pisum]
gi|193620458|ref|XP_001947929.1| PREDICTED: similar to AGAP009180-PA [Acyrthosiphon pisum]
gi|193617708|ref|XP_001945487.1| PREDICTED: similar to protein tyrosine phosphatase, non-receptor type 11 (Noonan syndrome 1) [Acyrthosiphon pisum]
gi|193613334|ref|XP_001951341.1| PREDICTED: similar to downstream of receptor kinase CG6033-PA isoform 3 [Acyrthosiphon pisum]
gi|193613332|ref|XP_001951322.1| PREDICTED: similar to downstream of receptor kinase CG6033-PA isoform 2 [Acyrthosiphon pisum]
gi|240848707|ref|NP_001155827.1| hypothetical protein LOC100169346 [Acyrthosiphon pisum]
gi|193613256|ref|XP_001946655.1| PREDICTED: similar to phosphatidylinositol 3-kinase catalytic subunit alpha, beta, delta [Acyrthosiphon pisum]
gi|193610457|ref|XP_001952704.1| PREDICTED: similar to Cbl CG7037-PB [Acyrthosiphon pisum]
gi|193582466|ref|XP_001946424.1| PREDICTED: similar to nejire CG15319-PB [Acyrthosiphon pisum]
Lysosome
gi|244790097|ref|NP_001156454.1| cathepsin F isoform 2 [Acyrthosiphon pisum]
gi|244790093|ref|NP_001156453.1| cathepsin F isoform 1 [Acyrthosiphon pisum]
gi|239792046|dbj|BAH72408.1| ACYPI000003 [Acyrthosiphon pisum]
gi|244790101|ref|NP_001156456.1| cathepsin F isoform 3 [Acyrthosiphon pisum]
gi|239791360|dbj|BAH72155.1| hypothetical protein [Acyrthosiphon pisum]
gi|237874218|ref|NP_001153867.1| cathepsin D [Acyrthosiphon pisum]
gi|193716299|ref|XP_001946578.1| PREDICTED: similar to AGAP008584-PA [Acyrthosiphon pisum]
gi|193716153|ref|XP_001945248.1| PREDICTED: similar to deoxyribonuclease ii [Acyrthosiphon pisum]
gi|193713827|ref|XP_001944455.1| PREDICTED: similar to galactosidase, beta 1 [Acyrthosiphon pisum]
gi|193709397|ref|XP_001951154.1| PREDICTED: similar to clathrin coat assembly protein ap19 isoform 2 [Acyrthosiphon pisum]
gi|193709395|ref|XP_001951121.1| PREDICTED: similar to clathrin coat assembly protein ap19 isoform 1 [Acyrthosiphon pisum]
gi|193697520|ref|XP_001942784.1| PREDICTED: similar to AGAP011374-PA [Acyrthosiphon pisum]
gi|193695178|ref|XP_001948549.1| PREDICTED: similar to predicted protein [Acyrthosiphon pisum]
gi|193693016|ref|XP_001949314.1| PREDICTED: similar to AP-1gamma CG9113-PE [Acyrthosiphon pisum]
gi|193690496|ref|XP_001952133.1| PREDICTED: similar to predicted protein [Acyrthosiphon pisum]
gi|240849117|ref|NP_001155597.1| hypothetical protein LOC100163915 [Acyrthosiphon pisum]
gi|193688211|ref|XP_001943356.1| PREDICTED: similar to beta-N-acetylglucoasminidase 1 [Acyrthosiphon pisum]
gi|193688164|ref|XP_001949769.1| PREDICTED: similar to CG17119 CG17119-PA [Acyrthosiphon pisum]
gi|193688108|ref|XP_001943244.1| PREDICTED: similar to saposin [Acyrthosiphon pisum]
gi|193685941|ref|XP_001952631.1| PREDICTED: similar to acid alpha-glucosidase [Acyrthosiphon pisum]
gi|193683802|ref|XP_001945401.1| PREDICTED: similar to Beta Adaptin CG12532-PA [Acyrthosiphon pisum]
gi|193678991|ref|XP_001943941.1| PREDICTED: similar to Legumain precursor (Asparaginyl endopeptidase) (Protease, cysteine 1) [Acyrthosiphon pisum]
gi|193673914|ref|XP_001949116.1| PREDICTED: similar to vacuolar ATP synthase subunit H [Acyrthosiphon pisum]
gi|193673872|ref|XP_001944212.1| PREDICTED: similar to cathepsin F-like cysteine protease [Acyrthosiphon pisum]
gi|193669461|ref|XP_001949631.1| PREDICTED: similar to vacuolar proton atpases [Acyrthosiphon pisum]
gi|193669286|ref|XP_001950642.1| PREDICTED: similar to CG15117 CG15117-PA [Acyrthosiphon pisum]
gi|193669177|ref|XP_001945333.1| PREDICTED: similar to AGAP003021-PA [Acyrthosiphon pisum]
gi|193664652|ref|XP_001945791.1| PREDICTED: similar to mannosidase, beta A, lysosomal [Acyrthosiphon pisum]
gi|193664422|ref|XP_001945789.1| PREDICTED: similar to heparan-alpha-glucosaminide N-acetyltransferase [Acyrthosiphon pisum]
gi|193659919|ref|XP_001952215.1| PREDICTED: similar to sulfatase modifying factor 1 [Acyrthosiphon pisum]
gi|193659829|ref|XP_001942654.1| PREDICTED: similar to AGAP011940-PA [Acyrthosiphon pisum]
gi|193657514|ref|XP_001951604.1| PREDICTED: similar to delta-adaptin [Acyrthosiphon pisum]
gi|193652501|ref|XP_001951992.1| PREDICTED: similar to palmitoyl-protein thioesterase [Acyrthosiphon pisum]
gi|193648073|ref|XP_001945612.1| PREDICTED: similar to glucocerebrosidase, partial [Acyrthosiphon pisum]
gi|193638902|ref|XP_001946266.1| PREDICTED: similar to GA17603-PA [Acyrthosiphon pisum]
gi|193636532|ref|XP_001951560.1| PREDICTED: similar to vacuolar proton atpases isoform 1 [Acyrthosiphon pisum]
gi|193636530|ref|XP_001951582.1| PREDICTED: similar to vacuolar proton atpases isoform 2 [Acyrthosiphon pisum]
gi|193636488|ref|XP_001944683.1| PREDICTED: similar to MGC82581 protein [Acyrthosiphon pisum]
gi|240849263|ref|NP_001155531.1| hypothetical protein LOC100162391 [Acyrthosiphon pisum]
gi|240848677|ref|NP_001155679.1| hypothetical protein LOC100165919 [Acyrthosiphon pisum]
gi|193622502|ref|XP_001943449.1| PREDICTED: similar to Niemann-Pick Type C-1 CG5722-PA [Acyrthosiphon pisum]
gi|193620185|ref|XP_001943861.1| PREDICTED: similar to insulin-like growth factor 2 receptor [Acyrthosiphon pisum]
gi|193617883|ref|XP_001946391.1| PREDICTED: similar to alpha-galactosidase/alpha-n-acetylgalactosaminidase [Acyrthosiphon pisum]
gi|193617799|ref|XP_001947677.1| PREDICTED: similar to GA15778-PA [Acyrthosiphon pisum]
gi|193610640|ref|XP_001944081.1| PREDICTED: similar to CG7997 CG7997-PA [Acyrthosiphon pisum]
gi|193603756|ref|XP_001947521.1| PREDICTED: similar to CG17119 CG17119-PA [Acyrthosiphon pisum]
gi|193603619|ref|XP_001942630.1| PREDICTED: similar to CG4851 CG4851-PA [Acyrthosiphon pisum]
gi|193603564|ref|XP_001950390.1| PREDICTED: similar to beta-N-acetylglucosaminidase NAG2 [Acyrthosiphon pisum]
gi|193603364|ref|XP_001946084.1| PREDICTED: similar to lysosomal-associated transmembrane protein [Acyrthosiphon pisum]
gi|193599132|ref|XP_001948771.1| PREDICTED: similar to Beta3 protein [Acyrthosiphon pisum]
gi|193595372|ref|XP_001945156.1| PREDICTED: similar to aspartylglucosaminidase [Acyrthosiphon pisum]
gi|242247201|ref|NP_001156126.1| hypothetical protein LOC100161750 [Acyrthosiphon pisum]
gi|193587291|ref|XP_001947466.1| PREDICTED: similar to Malvolio CG3671-PA [Acyrthosiphon pisum]
gi|193582618|ref|XP_001945417.1| PREDICTED: similar to saposin [Acyrthosiphon pisum]
gi|193580135|ref|XP_001945966.1| PREDICTED: similar to CG15117 CG15117-PA [Acyrthosiphon pisum]
gi|193580067|ref|XP_001946748.1| PREDICTED: similar to lysosomal alpha-mannosidase (mannosidase alpha class 2b member 1) [Acyrthosiphon pisum]
gi|187097096|ref|NP_001119608.1| cathepsin B-348 [Acyrthosiphon pisum]
gi|157058763|gb|ABV03139.1| cathepsin B-348 [Acyrthosiphon pisum]
gi|193697454|ref|XP_001945748.1| PREDICTED: similar to vacuolar ATP synthase subunit d 1 [Acyrthosiphon pisum]
MAPK
gi|193664433|ref|XP_001945997.1| PREDICTED: similar to tyrosine-protein kinase [Acyrthosiphon pisum]
gi|193659544|ref|XP_001943934.1| PREDICTED: similar to RAS p21 protein activator 3 [Acyrthosiphon pisum]
gi|193645805|ref|XP_001952106.1| PREDICTED: similar to Extracellular regulated MAP kinase [Acyrthosiphon pisum]
gi|193643670|ref|XP_001948295.1| PREDICTED: similar to MAP kinse-ERK kinase [Acyrthosiphon pisum]
gi|193636661|ref|XP_001943390.1| PREDICTED: similar to receptor protein tyrosine kinase, partial [Acyrthosiphon pisum]
gi|193629604|ref|XP_001947336.1| PREDICTED: similar to ets, partial [Acyrthosiphon pisum]
gi|193627531|ref|XP_001946946.1| PREDICTED: similar to AGAP009180-PA [Acyrthosiphon pisum]
gi|193627460|ref|XP_001947286.1| PREDICTED: similar to torso-like protein [Acyrthosiphon pisum]
gi|193627189|ref|XP_001952293.1| PREDICTED: similar to AGAP004699-PA [Acyrthosiphon pisum]
gi|240849119|ref|NP_001155401.1| hypothetical protein LOC100159403 [Acyrthosiphon pisum]
gi|193620458|ref|XP_001947929.1| PREDICTED: similar to AGAP009180-PA [Acyrthosiphon pisum]
gi|193617708|ref|XP_001945487.1| PREDICTED: similar to protein tyrosine phosphatase, non-receptor type 11 (Noonan syndrome 1) [Acyrthosiphon pisum]
gi|193613334|ref|XP_001951341.1| PREDICTED: similar to downstream of receptor kinase CG6033-PA isoform 3 [Acyrthosiphon pisum]
gi|193613332|ref|XP_001951322.1| PREDICTED: similar to downstream of receptor kinase CG6033-PA isoform 2 [Acyrthosiphon pisum]
gi|240848707|ref|NP_001155827.1| hypothetical protein LOC100169346 [Acyrthosiphon pisum]
gi|193603472|ref|XP_001949289.1| PREDICTED: similar to GA20955-PA [Acyrthosiphon pisum]
gi|193599120|ref|XP_001947927.1| PREDICTED: similar to epidermal growth factor receptor [Acyrthosiphon pisum]
Metabolic Pathways
gi|254281284|ref|NP_001156833.1| ubiquinol-cytochrome c reductase, complex III subunit VII, 9.5kDa [Acyrthosiphon pisum]
gi|253795465|ref|NP_001156726.1| rieske iron-sulfur protein [Acyrthosiphon pisum]
gi|253314491|ref|NP_001156612.1| easily shocked [Acyrthosiphon pisum]
gi|251823760|ref|NP_001156565.1| phosphoribosylformylglycinamidine synthase [Acyrthosiphon pisum]
gi|241896891|ref|NP_001155916.1| L-3-hydroxyacyl-Coenzyme A dehydrogenase [Acyrthosiphon pisum]
gi|240849551|ref|NP_001155858.1| phosphatidic acid phosphatase type 2A [Acyrthosiphon pisum]
gi|240849521|ref|NP_001155857.1| pyrroline 5-carboyxlate reductase [Acyrthosiphon pisum]
gi|241896862|ref|NP_001155908.1| Succinate dehydrogenase B [Acyrthosiphon pisum]
gi|239799432|dbj|BAH70636.1| hypothetical protein [Acyrthosiphon pisum]
gi|239799298|dbj|BAH70577.1| ACYPI005610 [Acyrthosiphon pisum]
gi|239799294|dbj|BAH70575.1| ACYPI010062 [Acyrthosiphon pisum]
gi|239799292|dbj|BAH70574.1| ACYPI000068 [Acyrthosiphon pisum]
gi|239799193|dbj|BAH70529.1| ACYPI010176 [Acyrthosiphon pisum]
gi|239799148|dbj|BAH70507.1| ACYPI008176 [Acyrthosiphon pisum]
gi|239792418|dbj|BAH72555.1| hypothetical protein [Acyrthosiphon pisum]
gi|251823775|ref|NP_001156571.1| succinyl coenzyme A synthetase alpha subunit [Acyrthosiphon pisum]
gi|239792054|dbj|BAH72412.1| ACYPI001669 [Acyrthosiphon pisum]
gi|239791826|dbj|BAH72327.1| ACYPI000034 [Acyrthosiphon pisum]
gi|283436226|ref|NP_001157405.1| cystathionase-like [Acyrthosiphon pisum]
gi|239789847|dbj|BAH71522.1| ACYPI000053 [Acyrthosiphon pisum]
gi|239789723|dbj|BAH71465.1| ACYPI000304 [Acyrthosiphon pisum]
gi|239788357|dbj|BAH70865.1| ACYPI007594 [Acyrthosiphon pisum]
gi|239787923|dbj|BAH70663.1| ACYPI000205 [Acyrthosiphon pisum]
gi|238231399|ref|NP_001153944.1| heme A:farnesyltransferase [Acyrthosiphon pisum]
gi|237874170|ref|NP_001153855.1| uridine-cytidine kinase 1-like 1 isoform 2 [Acyrthosiphon pisum]
gi|237874168|ref|NP_001153854.1| uridine-cytidine kinase 1-like 1 isoform 1 [Acyrthosiphon pisum]
gi|237874159|ref|NP_001153852.1| ATP citrate lyase [Acyrthosiphon pisum]
gi|237874151|ref|NP_001153848.1| glutamine synthetase 2 [Acyrthosiphon pisum]
gi|237858784|ref|NP_001153823.1| acetyl coenzyme A synthase [Acyrthosiphon pisum]
gi|237858746|ref|NP_001153815.1| UDP-glucose pyrophosphorylase 2-like isoform 2 [Acyrthosiphon pisum]
gi|237858744|ref|NP_001153814.1| UDP-glucose pyrophosphorylase 2-like isoform 1 [Acyrthosiphon pisum]
gi|237858734|ref|NP_001153813.1| serine hydroxymethyltransferase 1 (soluble) isoform b [Acyrthosiphon pisum]
gi|237858730|ref|NP_001153811.1| serine hydroxymethyltransferase 1 (soluble) isoform a [Acyrthosiphon pisum]
gi|225922186|gb|ACO37157.1| isopentenyl diphosphate isomerase [Acyrthosiphon pisum]
gi|213948236|ref|YP_002323941.1| cytochrome b [Acyrthosiphon pisum]
gi|213948233|ref|YP_002323938.1| NADH dehydrogenase subunit 4 [Acyrthosiphon pisum]
gi|213948230|ref|YP_002323935.1| cytochrome c oxidase subunit III [Acyrthosiphon pisum]
gi|213948229|ref|YP_002323934.1| ATP synthase F0 subunit 6 [Acyrthosiphon pisum]
gi|213948227|ref|YP_002323932.1| cytochrome c oxidase subunit II [Acyrthosiphon pisum]
gi|213948226|ref|YP_002323931.1| cytochrome c oxidase subunit I [Acyrthosiphon pisum]
gi|209915626|ref|NP_001119645.2| ATP synthase subunit beta, mitochondrial [Acyrthosiphon pisum]
[truncated: 789 more rows]
