# Supplementary material for: Polyphenism in social insects: insights from a transcriptome-wide analysis of gene expression in the life stages of the key pollinator, Bombus terrestris
Source: BMC Genomics. 2011 Dec 20;12:623. doi: 10.1186/1471-2164-12-623 (PMC3276680; doi:10.1186/1471-2164-12-623)
Supplement: Additional file 5 — Singletons and contigs receiving unique EST contribution from a life cycle stage. This excel file contains information on number of unique singletons (sequences with one 454 read mapped), number of unique contigs (sequences with more than one 454 read mapped), number of ESTs contributed per life cycle stage to unique contig, total number of ESTs per life cycle stage, percentage of total ESTs from each life cycle stage contributed to unique contigs and percentage of total contig set for each group of stage-restricted contigs. [file 1471-2164-12-623-S5.XLS]

## Sheet: Unique sequences per life stage
Additonal file 5: Singletons and contigs receiving unique EST contribution from a life cycle stage
Sample	Number of unique singletons (1 454 read mapped)	Number of unique contigs with >1 454 read mapped	Total number of ESTs contributed	Total Number of ESTs per life cycle stage	Percentage of Total ESTs	Percentage of Total Contig set (%)
Larva	284	1089	11364	286501	0.0396	3.77
Pupa	195	621	6404	162608	0.0393	2.24
Worker 1	348	1042	2768	318664	0.0087	3.82
Worker 2	215	384	1097	194969	0.0056	1.64
Male	338	1054	4182	257318	0.0162	3.82
Gyne	298	473	1449	221683	0.0065	2.12
Total	1678	4663	27264	1441743	0.018	17.4
